# Supplementary material for: Hexakis(dimethyl­ammonium) di-μ6-oxido-tetra-μ3-oxido-tetra­deca-μ2-oxido-octa­oxidodeca­vanadate(V) monohydrate
Source: Acta Crystallogr Sect E Struct Rep Online. 2010 May 8;66(Pt 6):m632. doi: 10.1107/S1600536810016442 (PMC2979636; doi:10.1107/S1600536810016442)
Supplement: Supplementary file 1 [file e-66-0m632-sup1.cif]

##############################################################################
###                                                                        ###
###        Electronic paper (Acta Crystallographica Section E)             ###
###                                                                        ###
##############################################################################
#                                                                            #
# This CIF contains the data in a paper accepted for publication in Acta     #
# Crystallographica Section E. It conforms to the requirements of Notes      #
# for Authors for Section E, and has been peer reviewed under the auspices   #
# of the IUCr Commission on Journals.                                        #
#                                                                            #
# Full details of the Crystallographic Information File format               #
# are given in the paper "The Crystallographic Information File (CIF):       #
# a New Standard Archive File for Crystallography" by S. R. Hall, F. H.      #
# Allen and I. D. Brown [Acta Cryst. (1991), A47, 655-685].                  #
#                                                                            #
# The current version of the core CIF dictionary is obtainable from          #
# ftp://ftp.iucr.org/pub/cif_core.dic. The current version number is 2.4.    #
#                                                                            #
# Software is freely available for graphical display of the structure(s) in  #
# this CIF.  For information consult the CIF home page http://www.iucr.org/  #
# cif/home.html                                                              #
#                                                                            #
# This file may be used for bona fide research purposes within the           #
# scientific community so long as proper attribution is given to the journal # 
# article from which it was obtained.                                        #
#                                                                            #
##############################################################################
                                             
data_I
_audit_creation_method     SHELXL-97
_chemical_name_systematic
;
Hexakis(dimethylammonium) di-\m~6~-oxido-tetra-\m~3~-oxido-
tetradeca-\m~2~-oxido-octaoxidodecavanadate(V) monohydrate
;
_chemical_name_common     ?
_chemical_formula_moiety     '6(C2 H8 N +), O28 V10 6-, H2 O'
_chemical_formula_sum     'C12 H50 N6 O29 V10'
_chemical_formula_iupac     '(C2 H8 N)6 [V10 O28], H2 O'
_chemical_formula_weight     1251.98
_chemical_melting_point     ?
_symmetry_cell_setting     orthorhombic
_symmetry_space_group_name_H-M     'C m c a'
_symmetry_space_group_name_Hall     '-C 2bc 2'
loop_
    _symmetry_equiv_pos_as_xyz
    'x, y, z'
    '-x, -y+1/2, z+1/2'
    '-x, y+1/2, -z+1/2'
    'x, -y, -z'
    'x+1/2, y+1/2, z'
    '-x+1/2, -y+1, z+1/2'
    '-x+1/2, y+1, -z+1/2'
    'x+1/2, -y+1/2, -z'
    '-x, -y, -z'
    'x, y-1/2, -z-1/2'
    'x, -y-1/2, z-1/2'
    '-x, y, z'
    '-x+1/2, -y+1/2, -z'
    'x+1/2, y, -z-1/2'
    'x+1/2, -y, z-1/2'
    '-x+1/2, y+1/2, z'
_cell_length_a     13.6149(18)
_cell_length_b     18.629(3)
_cell_length_c     30.235(2)
_cell_angle_alpha     90.00
_cell_angle_beta     90.00
_cell_angle_gamma     90.00
_cell_volume     7668.5(16)
_cell_formula_units_Z     8
_cell_measurement_reflns_used     1649
_cell_measurement_theta_min     2.25
_cell_measurement_theta_max     22.03
_cell_measurement_temperature     203(2)
_exptl_crystal_description     needle
_exptl_crystal_colour     yellow
_exptl_crystal_size_max     0.35
_exptl_crystal_size_mid     0.11
_exptl_crystal_size_min     0.05
_exptl_crystal_density_diffrn     2.169
_exptl_crystal_density_meas     ?
_exptl_crystal_density_method     'not measured'
_exptl_crystal_F_000     5008
_exptl_absorpt_coefficient_mu     2.423
_exptl_absorpt_correction_type     multi-scan
_exptl_absorpt_process_details     '(SADABS; Sheldrick, 1996)'
_exptl_absorpt_correction_T_min     0.4842
_exptl_absorpt_correction_T_max     0.8884
_diffrn_ambient_temperature     203(2)
_diffrn_radiation_type     MoK\a
_diffrn_radiation_wavelength     0.71073
_diffrn_radiation_source     'fine-focus sealed tube'
_diffrn_radiation_monochromator     graphite
_diffrn_measurement_device_type     'Bruker SMART 1K CCD'
_diffrn_measurement_method     '\f and \w scans'
_diffrn_detector_area_resol_mean     ?
_diffrn_reflns_number     18064
_diffrn_reflns_av_R_equivalents     0.0778
_diffrn_reflns_av_sigmaI/netI     0.0591
_diffrn_reflns_theta_min     1.97
_diffrn_reflns_theta_max     25.00
_diffrn_reflns_theta_full     25.00
_diffrn_measured_fraction_theta_max     0.979
_diffrn_measured_fraction_theta_full     0.979
_diffrn_reflns_limit_h_min     -15
_diffrn_reflns_limit_h_max     16
_diffrn_reflns_limit_k_min     -22
_diffrn_reflns_limit_k_max     22
_diffrn_reflns_limit_l_min     -35
_diffrn_reflns_limit_l_max     28
_diffrn_standards_number     ?
_diffrn_standards_interval_count     ?
_diffrn_standards_interval_time     ?
_diffrn_standards_decay_%     ?
_refine_special_details
;
The structure was phased by direct methods.
The space group choice was confirmed by
successful convergence of the full-matrix least-squares refinement on
<i>F</i>^2^. The Ueq of N3 is large.
It is resulted from the severe systematic
disorder of N3 atom, which is located at crystallographic mirror symmetry.
ISOR instruction was employed to have ellipsoids of site N3 be
restraint to more appropriate values. So, 6 restraints were used for
anisotropic refinement.
;
_reflns_number_total     3464
_reflns_number_gt     2951
_reflns_threshold_expression     I>2\s(I)
_refine_ls_structure_factor_coef     Fsqd
_refine_ls_matrix_type     full
_refine_ls_R_factor_all     0.1155
_refine_ls_R_factor_gt     0.0964
_refine_ls_wR_factor_gt     0.1685
_refine_ls_wR_factor_ref     0.1766
_refine_ls_goodness_of_fit_ref     1.257
_refine_ls_restrained_S_all     1.258
_refine_ls_number_reflns     3464
_refine_ls_number_parameters     296
_refine_ls_number_restraints     6
_refine_ls_hydrogen_treatment     constr
_refine_ls_weighting_scheme     calc
_refine_ls_weighting_details
       'calc w=1/[\s^2^(Fo^2^)+(0.0331P)^2^+151.3848P] where P=(Fo^2^+2Fc^2^)/3'
_atom_sites_solution_hydrogens     geom
_atom_sites_solution_primary     direct
_atom_sites_solution_secondary     difmap
_refine_ls_shift/su_max     0.001
_refine_ls_shift/su_mean     0.000
_refine_diff_density_max     1.700
_refine_diff_density_min     -0.825
_refine_ls_extinction_method     none
_refine_ls_extinction_coef     ?
loop_
    _atom_type_symbol
    _atom_type_description
    _atom_type_scat_dispersion_real
    _atom_type_scat_dispersion_imag
    _atom_type_scat_source
    'C' 'C' 0.0033 0.0016
                         'International Tables Vol C Tables 4.2.6.8 and 6.1.1.4'
    'H' 'H' 0.0000 0.0000
                         'International Tables Vol C Tables 4.2.6.8 and 6.1.1.4'
    'N' 'N' 0.0061 0.0033
                         'International Tables Vol C Tables 4.2.6.8 and 6.1.1.4'
    'O' 'O' 0.0106 0.0060
                         'International Tables Vol C Tables 4.2.6.8 and 6.1.1.4'
    'V' 'V' 0.3005 0.5294
                         'International Tables Vol C Tables 4.2.6.8 and 6.1.1.4'
_computing_data_collection     'SMART (Bruker, 2007)'
_computing_cell_refinement     'SAINT (Bruker, 2007)'
_computing_data_reduction     'SAINT (Bruker, 2007)'
_computing_structure_solution     'SHELXS97 (Sheldrick, 2008)'
_computing_structure_refinement     'SHELXL97 (Sheldrick, 2008)'
_computing_molecular_graphics     'SHELXTL (Sheldrick, 2008)'
_computing_publication_material     'SHELXTL (Sheldrick, 2008)'
loop_
    _atom_site_type_symbol
    _atom_site_label
    _atom_site_fract_x
    _atom_site_fract_y
    _atom_site_fract_z
    _atom_site_U_iso_or_equiv
    _atom_site_adp_type
    _atom_site_calc_flag
    _atom_site_refinement_flags
    _atom_site_occupancy
    _atom_site_disorder_assembly
    _atom_site_disorder_group
    V V1 0.66109(11) 0.75463(8) 0.90694(5) 0.0247(4) Uani d . 1 . .
    V V2 0.66020(10) 0.61321(8) 0.86058(5) 0.0238(4) Uani d . 1 . .
    V V3 0.5000 0.86507(12) 0.89222(8) 0.0312(6) Uani d S 1 . .
    V V4 0.5000 0.72904(12) 0.83754(7) 0.0236(5) Uani d S 1 . .
    V V5 0.5000 0.58253(13) 0.79179(7) 0.0263(5) Uani d S 1 . .
    V V6 0.5000 0.78222(13) 0.97603(8) 0.0290(6) Uani d S 1 . .
    V V7 0.5000 0.63836(11) 0.92977(7) 0.0197(5) Uani d S 1 . .
    V V8 0.5000 0.50136(12) 0.87744(8) 0.0295(6) Uani d S 1 . .
    O O1 0.7763(4) 0.7541(4) 0.9081(2) 0.0376(17) Uani d . 1 . .
    O O2 0.7759(4) 0.6129(4) 0.8602(2) 0.0385(17) Uani d . 1 . .
    O O3 0.6330(5) 0.8441(3) 0.8900(2) 0.0338(17) Uani d . 1 . .
    O O4 0.6366(4) 0.7163(3) 0.8497(2) 0.0245(14) Uani d . 1 . .
    O O5 0.6308(4) 0.5943(3) 0.8034(2) 0.0266(14) Uani d . 1 . .
    O O6 0.6325(4) 0.7704(3) 0.9642(2) 0.0269(15) Uani d . 1 . .
    O O7 0.6361(4) 0.6511(3) 0.91878(19) 0.0218(13) Uani d . 1 . .
    O O8 0.6329(4) 0.5241(3) 0.8785(2) 0.0273(14) Uani d . 1 . .
    O O9 0.5000 0.9456(5) 0.8775(4) 0.047(3) Uani d S 1 . .
    O O10 0.5000 0.8170(5) 0.8307(3) 0.035(2) Uani d S 1 . .
    O O11 0.5000 0.6906(5) 0.7888(3) 0.031(2) Uani d S 1 . .
    O O12 0.5000 0.5657(6) 0.7412(3) 0.049(3) Uani d S 1 . .
    O O13 0.5000 0.8687(5) 0.9508(3) 0.034(2) Uani d S 1 . .
    O O14 0.5000 0.7460(4) 0.9052(3) 0.0171(17) Uani d S 1 . .
    O O15 0.5000 0.6211(4) 0.8632(3) 0.0229(19) Uani d S 1 . .
    O O16 0.5000 0.4958(5) 0.8191(3) 0.031(2) Uani d S 1 . .
    O O17 0.5000 0.8004(5) 1.0263(3) 0.041(3) Uani d S 1 . .
    O O18 0.5000 0.6771(5) 0.9790(3) 0.027(2) Uani d S 1 . .
    O O19 0.5000 0.5509(5) 0.9370(3) 0.030(2) Uani d S 1 . .
    O O20 0.5000 0.4213(5) 0.8915(4) 0.048(3) Uani d S 1 . .
    O O21 0.5000 0.3555(9) 0.7640(5) 0.119(6) Uani d S 1 . .
    H H21A 0.5000 0.3911 0.7816 0.119 Uiso d SR 1 . .
    H H21B 0.5000 0.3717 0.7377 0.119 Uiso d SR 1 . .
    N N1 0.7294(6) 0.9384(4) 0.8394(3) 0.037(2) Uani d . 1 . .
    H H1A 0.7635 0.9719 0.8551 0.044 Uiso calc R 1 . .
    H H1B 0.6913 0.9134 0.8588 0.044 Uiso calc R 1 . .
    C C1 0.6667(9) 0.9744(7) 0.8076(4) 0.058(3) Uani d . 1 . .
    H H1C 0.7061 1.0065 0.7895 0.087 Uiso calc R 1 . .
    H H1D 0.6170 1.0019 0.8231 0.087 Uiso calc R 1 . .
    H H1E 0.6353 0.9390 0.7888 0.087 Uiso calc R 1 . .
    C C2 0.7972(10) 0.8902(7) 0.8190(5) 0.066(4) Uani d . 1 . .
    H H2A 0.7615 0.8509 0.8054 0.099 Uiso calc R 1 . .
    H H2B 0.8419 0.8714 0.8411 0.099 Uiso calc R 1 . .
    H H2C 0.8343 0.9156 0.7965 0.099 Uiso calc R 1 . .
    N N2 0.7745(6) 0.8610(4) 0.9977(3) 0.040(2) Uani d . 1 . .
    H H2D 0.7384 0.8266 0.9839 0.048 Uiso calc R 1 . .
    H H2E 0.8145 0.8386 1.0175 0.048 Uiso calc R 1 . .
    C C3 0.8341(10) 0.8966(7) 0.9655(4) 0.063(4) Uani d . 1 . .
    H H3A 0.7924 0.9230 0.9452 0.094 Uiso calc R 1 . .
    H H3B 0.8720 0.8613 0.9492 0.094 Uiso calc R 1 . .
    H H3C 0.8784 0.9296 0.9803 0.094 Uiso calc R 1 . .
    C C4 0.7104(10) 0.9067(7) 1.0209(4) 0.061(4) Uani d . 1 . .
    H H4A 0.7484 0.9405 1.0383 0.092 Uiso calc R 1 . .
    H H4B 0.6691 0.8784 1.0403 0.092 Uiso calc R 1 . .
    H H4C 0.6697 0.9327 1.0000 0.092 Uiso calc R 1 . .
    N N3 0.0000 0.6868(16) 0.8841(10) 0.177(12) Uani d SU 1 . .
    H H3D -0.0530 0.6904 0.9023 0.177 Uiso d PR 0.50 . .
    H H3E 0.0530 0.6904 0.9023 0.177 Uiso d PR 0.50 . .
    C C5 0.0000 0.7485(9) 0.8640(6) 0.052(4) Uani d S 1 . .
    H H5A 0.0665 0.7669 0.8626 0.052 Uiso d PR 0.50 . .
    H H5B -0.0412 0.7821 0.8800 0.052 Uiso d PR 0.50 . .
    H H5C -0.0254 0.7422 0.8343 0.052 Uiso d PR 0.50 . .
    C C6 0.0000 0.6194(9) 0.8737(6) 0.060(5) Uani d S 1 . .
    H H6A -0.0588 0.5967 0.8852 0.060 Uiso d PR 0.50 . .
    H H6B 0.0576 0.5963 0.8861 0.060 Uiso d PR 0.50 . .
    H H6C 0.0000 0.6147 0.8417 0.060 Uiso d SR 1 . .
    N N4 0.7500 0.6685(6) 0.7500 0.040(3) Uani d S 1 . .
    H H4D 0.7849 0.6396 0.7315 0.047 Uiso calc PR 0.50 . .
    H H4E 0.7151 0.6396 0.7685 0.047 Uiso calc PR 0.50 . .
    C C7 0.8174(10) 0.7099(7) 0.7757(4) 0.066(4) Uani d . 1 . .
    H H7A 0.8489 0.7453 0.7569 0.099 Uiso calc R 1 . .
    H H7B 0.8668 0.6785 0.7883 0.099 Uiso calc R 1 . .
    H H7C 0.7822 0.7341 0.7993 0.099 Uiso calc R 1 . .
loop_
    _atom_site_aniso_label
    _atom_site_aniso_U_11
    _atom_site_aniso_U_22
    _atom_site_aniso_U_33
    _atom_site_aniso_U_12
    _atom_site_aniso_U_13
    _atom_site_aniso_U_23
    V1 0.0161(8) 0.0257(8) 0.0322(9) -0.0038(7) -0.0006(7) -0.0023(7)
    V2 0.0152(7) 0.0285(8) 0.0277(9) 0.0032(6) -0.0005(7) -0.0034(7)
    V3 0.0291(13) 0.0183(12) 0.0462(16) 0.000 0.000 0.0019(11)
    V4 0.0233(12) 0.0268(12) 0.0207(12) 0.000 0.000 0.0065(10)
    V5 0.0235(12) 0.0358(13) 0.0198(12) 0.000 0.000 -0.0055(10)
    V6 0.0265(12) 0.0349(13) 0.0255(13) 0.000 0.000 -0.0098(11)
    V7 0.0175(10) 0.0250(11) 0.0167(11) 0.000 0.000 0.0037(9)
    V8 0.0340(13) 0.0195(11) 0.0351(14) 0.000 0.000 0.0020(10)
    O1 0.018(3) 0.044(4) 0.051(5) -0.008(3) 0.001(3) -0.006(4)
    O2 0.017(3) 0.057(5) 0.041(4) 0.006(3) -0.003(3) -0.002(4)
    O3 0.031(4) 0.027(3) 0.044(4) -0.014(3) -0.001(3) 0.004(3)
    O4 0.020(3) 0.026(3) 0.027(3) 0.000(3) -0.001(3) 0.003(3)
    O5 0.025(3) 0.025(3) 0.030(4) -0.003(3) 0.007(3) -0.006(3)
    O6 0.020(3) 0.033(4) 0.028(3) -0.006(3) -0.003(3) -0.009(3)
    O7 0.020(3) 0.024(3) 0.021(3) 0.000(3) -0.008(3) -0.004(3)
    O8 0.023(3) 0.023(3) 0.035(4) 0.011(3) -0.002(3) 0.000(3)
    O9 0.042(6) 0.035(6) 0.063(8) 0.000 0.000 0.001(5)
    O10 0.037(6) 0.032(5) 0.035(6) 0.000 0.000 0.009(4)
    O11 0.021(5) 0.035(5) 0.035(6) 0.000 0.000 0.010(4)
    O12 0.052(7) 0.071(8) 0.023(6) 0.000 0.000 -0.014(5)
    O13 0.036(5) 0.030(5) 0.038(6) 0.000 0.000 -0.012(5)
    O14 0.016(4) 0.012(4) 0.023(5) 0.000 0.000 0.004(4)
    O15 0.019(4) 0.028(5) 0.022(5) 0.000 0.000 0.006(4)
    O16 0.035(5) 0.034(5) 0.024(5) 0.000 0.000 -0.003(4)
    O17 0.039(6) 0.050(6) 0.034(6) 0.000 0.000 -0.018(5)
    O18 0.023(5) 0.041(5) 0.017(5) 0.000 0.000 -0.004(4)
    O19 0.033(5) 0.025(5) 0.033(6) 0.000 0.000 0.008(4)
    O20 0.053(7) 0.029(6) 0.062(8) 0.000 0.000 -0.004(5)
    O21 0.172(18) 0.101(13) 0.084(13) 0.000 0.000 -0.009(10)
    N1 0.045(5) 0.030(4) 0.036(5) -0.017(4) -0.001(4) -0.004(4)
    C1 0.066(8) 0.060(8) 0.048(7) -0.017(7) -0.014(7) -0.009(6)
    C2 0.069(9) 0.055(8) 0.074(10) 0.017(7) 0.000(7) -0.015(7)
    N2 0.047(5) 0.035(5) 0.039(5) -0.013(4) -0.029(5) 0.011(4)
    C3 0.080(10) 0.059(8) 0.049(8) -0.018(7) -0.014(7) 0.017(6)
    C4 0.064(9) 0.052(7) 0.068(9) -0.013(7) -0.022(7) -0.008(7)
    N3 0.207(15) 0.163(14) 0.160(15) 0.000 0.000 -0.003(10)
    C5 0.036(9) 0.045(10) 0.075(13) 0.000 0.000 0.003(10)
    C6 0.057(11) 0.045(10) 0.078(14) 0.000 0.000 -0.042(10)
    N4 0.044(7) 0.035(7) 0.040(7) 0.000 0.019(6) 0.000
    C7 0.068(9) 0.065(8) 0.064(9) -0.013(7) 0.032(7) -0.031(7)
loop_
    _geom_bond_atom_site_label_1
    _geom_bond_atom_site_label_2
    _geom_bond_site_symmetry_2
    _geom_bond_distance
    _geom_bond_publ_flag
    V1 O1 . 1.569(6) ?
    V1 O3 . 1.784(7) ?
    V1 O6 . 1.799(6) ?
    V1 O4 . 1.902(6) ?
    V1 O7 . 1.991(6) ?
    V1 O14 . 2.200(2) ?
    V2 O2 . 1.576(6) ?
    V2 O8 . 1.785(6) ?
    V2 O5 . 1.810(6) ?
    V2 O7 . 1.924(6) ?
    V2 O4 . 1.975(6) ?
    V2 O15 . 2.188(2) ?
    V3 O9 . 1.565(10) ?
    V3 O13 . 1.771(10) ?
    V3 O3 . 1.854(7) ?
    V3 O10 . 2.066(10) ?
    V3 O14 . 2.254(8) ?
    V4 O11 . 1.638(10) ?
    V4 O10 . 1.651(9) ?
    V4 O4 . 1.910(6) ?
    V4 O14 . 2.071(8) ?
    V4 O15 . 2.155(8) ?
    V5 O12 . 1.561(10) ?
    V5 O16 . 1.814(9) ?
    V5 O5 . 1.829(6) ?
    V5 O11 . 2.015(9) ?
    V5 O15 . 2.275(9) ?
    V6 O17 . 1.556(10) ?
    V6 O13 . 1.782(10) ?
    V6 O6 . 1.852(6) ?
    V6 O18 . 1.961(9) ?
    V6 O14 . 2.244(8) ?
    V7 O19 . 1.643(9) ?
    V7 O18 . 1.655(8) ?
    V7 O7 . 1.897(6) ?
    V7 O15 . 2.039(9) ?
    V7 O14 . 2.137(8) ?
    V8 O20 . 1.551(10) ?
    V8 O16 . 1.766(9) ?
    V8 O8 . 1.858(6) ?
    V8 O19 . 2.025(10) ?
    V8 O15 . 2.272(9) ?
    O21 H21A . 0.8500 ?
    O21 H21B . 0.8500 ?
    N1 C2 . 1.428(13) ?
    N1 C1 . 1.452(14) ?
    N1 H1A . 0.9100 ?
    N1 H1B . 0.9100 ?
    C1 H1C . 0.9700 ?
    C1 H1D . 0.9700 ?
    C1 H1E . 0.9700 ?
    C2 H2A . 0.9700 ?
    C2 H2B . 0.9700 ?
    C2 H2C . 0.9700 ?
    N2 C4 . 1.406(14) ?
    N2 C3 . 1.431(14) ?
    N2 H2D . 0.9100 ?
    N2 H2E . 0.9100 ?
    C3 H3A . 0.9700 ?
    C3 H3B . 0.9700 ?
    C3 H3C . 0.9700 ?
    C4 H4A . 0.9700 ?
    C4 H4B . 0.9700 ?
    C4 H4C . 0.9700 ?
    N3 C6 . 1.29(3) ?
    N3 C5 . 1.30(3) ?
    N3 H3D . 0.9100 ?
    N3 H3E . 0.9100 ?
    C5 H5A . 0.9700 ?
    C5 H5B . 0.9700 ?
    C5 H5C . 0.9700 ?
    C6 H6A . 0.9700 ?
    C6 H6B . 0.9700 ?
    C6 H6C . 0.9700 ?
    N4 C7 7_646 1.428(13) ?
    N4 C7 . 1.428(13) ?
    N4 H4D . 0.9100 ?
    N4 H4E . 0.9100 ?
    C7 H7A . 0.9700 ?
    C7 H7B . 0.9700 ?
    C7 H7C . 0.9700 ?
loop_
    _geom_angle_atom_site_label_1
    _geom_angle_atom_site_label_2
    _geom_angle_atom_site_label_3
    _geom_angle_site_symmetry_1
    _geom_angle_site_symmetry_3
    _geom_angle
    _geom_angle_publ_flag
    O1 V1 O3 . . 103.1(3) ?
    O1 V1 O6 . . 101.3(3) ?
    O3 V1 O6 . . 94.4(3) ?
    O1 V1 O4 . . 101.1(3) ?
    O3 V1 O4 . . 93.0(3) ?
    O6 V1 O4 . . 154.0(3) ?
    O1 V1 O7 . . 99.3(3) ?
    O3 V1 O7 . . 156.8(3) ?
    O6 V1 O7 . . 87.0(3) ?
    O4 V1 O7 . . 76.7(2) ?
    O1 V1 O14 . . 175.5(3) ?
    O3 V1 O14 . . 81.3(3) ?
    O6 V1 O14 . . 79.5(3) ?
    O4 V1 O14 . . 77.1(3) ?
    O7 V1 O14 . . 76.3(3) ?
    O2 V2 O8 . . 102.0(3) ?
    O2 V2 O5 . . 102.3(3) ?
    O8 V2 O5 . . 93.6(3) ?
    O2 V2 O7 . . 100.3(3) ?
    O8 V2 O7 . . 91.6(3) ?
    O5 V2 O7 . . 155.2(3) ?
    O2 V2 O4 . . 99.5(3) ?
    O8 V2 O4 . . 157.0(3) ?
    O5 V2 O4 . . 89.7(3) ?
    O7 V2 O4 . . 76.6(2) ?
    O2 V2 O15 . . 176.0(4) ?
    O8 V2 O15 . . 81.0(3) ?
    O5 V2 O15 . . 80.1(3) ?
    O7 V2 O15 . . 76.8(3) ?
    O4 V2 O15 . . 77.2(3) ?
    O9 V3 O13 . . 104.4(5) ?
    O9 V3 O3 . 12_655 101.1(2) ?
    O13 V3 O3 . 12_655 92.5(2) ?
    O9 V3 O3 . . 101.1(2) ?
    O13 V3 O3 . . 92.5(2) ?
    O3 V3 O3 12_655 . 155.3(4) ?
    O9 V3 O10 . . 99.1(5) ?
    O13 V3 O10 . . 156.5(4) ?
    O3 V3 O10 12_655 . 82.9(2) ?
    O3 V3 O10 . . 82.9(2) ?
    O9 V3 O14 . . 173.5(5) ?
    O13 V3 O14 . . 82.1(4) ?
    O3 V3 O14 12_655 . 78.4(2) ?
    O3 V3 O14 . . 78.4(2) ?
    O10 V3 O14 . . 74.4(3) ?
    O9 V3 V1 . 12_655 133.66(5) ?
    O13 V3 V1 . 12_655 83.1(2) ?
    O3 V3 V1 12_655 12_655 32.60(19) ?
    O3 V3 V1 . 12_655 124.5(2) ?
    O10 V3 V1 . 12_655 80.70(18) ?
    O14 V3 V1 . 12_655 46.22(4) ?
    O11 V4 O10 . . 108.7(5) ?
    O11 V4 O4 . . 96.8(2) ?
    O10 V4 O4 . . 98.5(2) ?
    O11 V4 O4 . 12_655 96.8(2) ?
    O10 V4 O4 . 12_655 98.5(2) ?
    O4 V4 O4 . 12_655 153.5(4) ?
    O11 V4 O14 . . 162.8(4) ?
    O10 V4 O14 . . 88.5(4) ?
    O4 V4 O14 . . 80.13(19) ?
    O4 V4 O14 12_655 . 80.13(19) ?
    O11 V4 O15 . . 85.2(4) ?
    O10 V4 O15 . . 166.1(4) ?
    O4 V4 O15 . . 79.34(19) ?
    O4 V4 O15 12_655 . 79.34(19) ?
    O14 V4 O15 . . 77.7(3) ?
    O11 V4 V1 . 12_655 133.00(8) ?
    O10 V4 V1 . 12_655 86.1(2) ?
    O4 V4 V1 . 12_655 125.6(2) ?
    O4 V4 V1 12_655 12_655 36.19(19) ?
    O14 V4 V1 . 12_655 45.69(4) ?
    O15 V4 V1 . 12_655 84.21(17) ?
    O12 V5 O16 . . 105.5(5) ?
    O12 V5 O5 . 12_655 102.2(2) ?
    O16 V5 O5 . 12_655 91.1(2) ?
    O12 V5 O5 . . 102.2(2) ?
    O16 V5 O5 . . 91.1(2) ?
    O5 V5 O5 12_655 . 153.9(4) ?
    O12 V5 O11 . . 99.0(5) ?
    O16 V5 O11 . . 155.5(4) ?
    O5 V5 O11 12_655 . 83.6(2) ?
    O5 V5 O11 . . 83.6(2) ?
    O12 V5 O15 . . 173.2(5) ?
    O16 V5 O15 . . 81.3(3) ?
    O5 V5 O15 12_655 . 77.3(2) ?
    O5 V5 O15 . . 77.3(2) ?
    O11 V5 O15 . . 74.2(3) ?
    O12 V5 V2 . 12_655 134.56(5) ?
    O16 V5 V2 . 12_655 81.8(2) ?
    O5 V5 V2 12_655 12_655 32.34(19) ?
    O5 V5 V2 . 12_655 122.7(2) ?
    O11 V5 V2 . 12_655 81.0(2) ?
    O15 V5 V2 . 12_655 45.40(4) ?
    O17 V6 O13 . . 102.8(5) ?
    O17 V6 O6 . 12_655 102.4(2) ?
    O13 V6 O6 . 12_655 91.4(2) ?
    O17 V6 O6 . . 102.4(2) ?
    O13 V6 O6 . . 91.4(2) ?
    O6 V6 O6 12_655 . 153.8(4) ?
    O17 V6 O18 . . 99.9(5) ?
    O13 V6 O18 . . 157.3(4) ?
    O6 V6 O18 12_655 . 83.7(2) ?
    O6 V6 O18 . . 83.7(2) ?
    O17 V6 O14 . . 175.1(5) ?
    O13 V6 O14 . . 82.1(4) ?
    O6 V6 O14 12_655 . 77.30(19) ?
    O6 V6 O14 . . 77.30(19) ?
    O18 V6 O14 . . 75.1(3) ?
    O17 V6 V1 . 12_655 134.43(4) ?
    O13 V6 V1 . 12_655 81.9(2) ?
    O6 V6 V1 12_655 12_655 32.18(19) ?
    O6 V6 V1 . 12_655 123.0(2) ?
    O18 V6 V1 . 12_655 82.20(18) ?
    O14 V6 V1 . 12_655 45.67(4) ?
    O19 V7 O18 . . 108.1(5) ?
    O19 V7 O7 . 12_655 98.49(19) ?
    O18 V7 O7 . 12_655 95.91(19) ?
    O19 V7 O7 . . 98.49(19) ?
    O18 V7 O7 . . 95.91(19) ?
    O7 V7 O7 12_655 . 155.1(4) ?
    O19 V7 O15 . . 88.6(4) ?
    O18 V7 O15 . . 163.2(4) ?
    O7 V7 O15 12_655 . 81.19(18) ?
    O7 V7 O15 . . 81.19(18) ?
    O19 V7 O14 . . 167.4(4) ?
    O18 V7 O14 . . 84.5(4) ?
    O7 V7 O14 12_655 . 79.73(18) ?
    O7 V7 O14 . . 79.73(18) ?
    O15 V7 O14 . . 78.8(3) ?
    O19 V7 V2 . 12_655 86.5(2) ?
    O18 V7 V2 . 12_655 133.03(8) ?
    O7 V7 V2 12_655 12_655 37.15(17) ?
    O7 V7 V2 . 12_655 126.58(19) ?
    O15 V7 V2 . 12_655 45.60(4) ?
    O14 V7 V2 . 12_655 84.63(16) ?
    O20 V8 O16 . . 102.6(5) ?
    O20 V8 O8 . . 102.41(19) ?
    O16 V8 O8 . . 91.8(2) ?
    O20 V8 O8 . 12_655 102.41(19) ?
    O16 V8 O8 . 12_655 91.8(2) ?
    O8 V8 O8 . 12_655 153.5(4) ?
    O20 V8 O19 . . 101.2(5) ?
    O16 V8 O19 . . 156.2(4) ?
    O8 V8 O19 . . 83.1(2) ?
    O8 V8 O19 12_655 . 83.1(2) ?
    O20 V8 O15 . . 175.0(5) ?
    O16 V8 O15 . . 82.4(4) ?
    O8 V8 O15 . . 77.24(19) ?
    O8 V8 O15 12_655 . 77.24(19) ?
    O19 V8 O15 . . 73.8(3) ?
    O20 V8 V2 . 12_655 134.48(5) ?
    O16 V8 V2 . 12_655 82.7(2) ?
    O8 V8 V2 . 12_655 122.8(2) ?
    O8 V8 V2 12_655 12_655 32.15(18) ?
    O19 V8 V2 . 12_655 80.65(18) ?
    O15 V8 V2 . 12_655 45.55(4) ?
    V1 O3 V3 . . 113.4(3) ?
    V1 O4 V4 . . 107.4(3) ?
    V1 O4 V2 . . 100.6(3) ?
    V4 O4 V2 . . 108.1(3) ?
    V2 O5 V5 . . 114.9(3) ?
    V1 O6 V6 . . 114.6(3) ?
    V7 O7 V2 . . 106.3(3) ?
    V7 O7 V1 . . 108.7(3) ?
    V2 O7 V1 . . 99.3(3) ?
    V2 O8 V8 . . 114.2(3) ?
    V4 O10 V3 . . 108.5(5) ?
    V4 O11 V5 . . 113.3(5) ?
    V3 O13 V6 . . 113.2(5) ?
    V4 O14 V7 . . 101.6(3) ?
    V4 O14 V1 . . 92.0(2) ?
    V7 O14 V1 . . 93.49(19) ?
    V4 O14 V1 . 12_655 92.0(2) ?
    V7 O14 V1 . 12_655 93.49(19) ?
    V1 O14 V1 . 12_655 171.2(4) ?
    V4 O14 V6 . . 171.2(4) ?
    V7 O14 V6 . . 87.2(3) ?
    V1 O14 V6 . . 87.5(2) ?
    V1 O14 V6 12_655 . 87.5(2) ?
    V4 O14 V3 . . 88.7(3) ?
    V7 O14 V3 . . 169.8(4) ?
    V1 O14 V3 . . 86.08(19) ?
    V1 O14 V3 12_655 . 86.08(19) ?
    V6 O14 V3 . . 82.5(3) ?
    V7 O15 V4 . . 102.0(4) ?
    V7 O15 V2 . 12_655 92.6(2) ?
    V4 O15 V2 . 12_655 92.9(2) ?
    V7 O15 V2 . . 92.6(2) ?
    V4 O15 V2 . . 92.9(2) ?
    V2 O15 V2 12_655 . 171.3(5) ?
    V7 O15 V8 . . 88.1(3) ?
    V4 O15 V8 . . 169.8(4) ?
    V2 O15 V8 12_655 . 86.6(2) ?
    V2 O15 V8 . . 86.6(2) ?
    V7 O15 V5 . . 170.7(4) ?
    V4 O15 V5 . . 87.3(3) ?
    V2 O15 V5 12_655 . 86.8(2) ?
    V2 O15 V5 . . 86.8(2) ?
    V8 O15 V5 . . 82.5(3) ?
    V8 O16 V5 . . 113.7(5) ?
    V7 O18 V6 . . 113.2(5) ?
    V7 O19 V8 . . 109.4(5) ?
    H21A O21 H21B . . 108.0 ?
    C2 N1 C1 . . 112.5(9) ?
    C2 N1 H1A . . 109.1 ?
    C1 N1 H1A . . 109.1 ?
    C2 N1 H1B . . 109.1 ?
    C1 N1 H1B . . 109.1 ?
    H1A N1 H1B . . 107.8 ?
    N1 C1 H1C . . 109.5 ?
    N1 C1 H1D . . 109.5 ?
    H1C C1 H1D . . 109.5 ?
    N1 C1 H1E . . 109.5 ?
    H1C C1 H1E . . 109.5 ?
    H1D C1 H1E . . 109.5 ?
    N1 C2 H2A . . 109.5 ?
    N1 C2 H2B . . 109.5 ?
    H2A C2 H2B . . 109.5 ?
    N1 C2 H2C . . 109.5 ?
    H2A C2 H2C . . 109.5 ?
    H2B C2 H2C . . 109.5 ?
    C4 N2 C3 . . 114.2(10) ?
    C4 N2 H2D . . 108.7 ?
    C3 N2 H2D . . 108.7 ?
    C4 N2 H2E . . 108.7 ?
    C3 N2 H2E . . 108.7 ?
    H2D N2 H2E . . 107.6 ?
    N2 C3 H3A . . 109.5 ?
    N2 C3 H3B . . 109.5 ?
    H3A C3 H3B . . 109.5 ?
    N2 C3 H3C . . 109.5 ?
    H3A C3 H3C . . 109.5 ?
    H3B C3 H3C . . 109.5 ?
    N2 C4 H4A . . 109.5 ?
    N2 C4 H4B . . 109.5 ?
    H4A C4 H4B . . 109.5 ?
    N2 C4 H4C . . 109.5 ?
    H4A C4 H4C . . 109.5 ?
    H4B C4 H4C . . 109.5 ?
    C6 N3 C5 . . 138(3) ?
    C6 N3 H3D . . 102.6 ?
    C5 N3 H3D . . 102.5 ?
    C6 N3 H3E . . 102.6 ?
    C5 N3 H3E . . 102.5 ?
    H3D N3 H3E . . 105.0 ?
    N3 C5 H5A . . 109.5 ?
    N3 C5 H5B . . 109.8 ?
    H5A C5 H5B . . 109.5 ?
    N3 C5 H5C . . 109.1 ?
    H5A C5 H5C . . 109.5 ?
    H5B C5 H5C . . 109.5 ?
    N3 C6 H6A . . 109.6 ?
    N3 C6 H6B . . 109.6 ?
    H6A C6 H6B . . 109.5 ?
    N3 C6 H6C . . 109.3 ?
    H6A C6 H6C . . 108.6 ?
    H6B C6 H6C . . 110.3 ?
    C7 N4 C7 7_646 . 114.6(14) ?
    C7 N4 H4D 7_646 . 108.6 ?
    C7 N4 H4D . . 108.6 ?
    C7 N4 H4E 7_646 . 108.6 ?
    C7 N4 H4E . . 108.6 ?
    H4D N4 H4E . . 107.6 ?
    N4 C7 H7A . . 109.5 ?
    N4 C7 H7B . . 109.5 ?
    H7A C7 H7B . . 109.5 ?
    N4 C7 H7C . . 109.5 ?
    H7A C7 H7C . . 109.5 ?
    H7B C7 H7C . . 109.5 ?
loop_
    _geom_torsion_atom_site_label_1
    _geom_torsion_atom_site_label_2
    _geom_torsion_atom_site_label_3
    _geom_torsion_atom_site_label_4
    _geom_torsion_site_symmetry_1
    _geom_torsion_site_symmetry_2
    _geom_torsion_site_symmetry_3
    _geom_torsion_site_symmetry_4
    _geom_torsion
    _geom_torsion_publ_flag
    O1 V1 O3 V3 . . . . -172.9(4) ?
    O6 V1 O3 V3 . . . . -70.1(4) ?
    O4 V1 O3 V3 . . . . 85.0(4) ?
    O7 V1 O3 V3 . . . . 22.6(9) ?
    O14 V1 O3 V3 . . . . 8.6(4) ?
    O9 V3 O3 V1 . . . . 178.2(5) ?
    O13 V3 O3 V1 . . . . 73.0(4) ?
    O3 V3 O3 V1 12_655 . . . -28.6(13) ?
    O10 V3 O3 V1 . . . . -83.9(4) ?
    O14 V3 O3 V1 . . . . -8.4(4) ?
    V1 V3 O3 V1 12_655 . . . -10.4(5) ?
    O1 V1 O4 V4 . . . . -169.4(3) ?
    O3 V1 O4 V4 . . . . -65.5(3) ?
    O6 V1 O4 V4 . . . . 41.0(7) ?
    O7 V1 O4 V4 . . . . 93.5(3) ?
    O14 V1 O4 V4 . . . . 14.8(3) ?
    O1 V1 O4 V2 . . . . 77.6(3) ?
    O3 V1 O4 V2 . . . . -178.5(3) ?
    O6 V1 O4 V2 . . . . -72.1(7) ?
    O7 V1 O4 V2 . . . . -19.5(2) ?
    O14 V1 O4 V2 . . . . -98.2(3) ?
    O11 V4 O4 V1 . . . . -178.5(4) ?
    O10 V4 O4 V1 . . . . 71.3(4) ?
    O4 V4 O4 V1 12_655 . . . -57.9(9) ?
    O14 V4 O4 V1 . . . . -15.6(3) ?
    O15 V4 O4 V1 . . . . -94.8(3) ?
    V1 V4 O4 V1 12_655 . . . -19.9(4) ?
    O11 V4 O4 V2 . . . . -70.7(4) ?
    O10 V4 O4 V2 . . . . 179.2(4) ?
    O4 V4 O4 V2 12_655 . . . 49.9(10) ?
    O14 V4 O4 V2 . . . . 92.2(3) ?
    O15 V4 O4 V2 . . . . 13.1(3) ?
    V1 V4 O4 V2 12_655 . . . 87.9(3) ?
    O2 V2 O4 V1 . . . . -78.2(3) ?
    O8 V2 O4 V1 . . . . 80.9(7) ?
    O5 V2 O4 V1 . . . . 179.4(3) ?
    O7 V2 O4 V1 . . . . 20.2(2) ?
    O15 V2 O4 V1 . . . . 99.5(3) ?
    O2 V2 O4 V4 . . . . 169.3(3) ?
    O8 V2 O4 V4 . . . . -31.6(9) ?
    O5 V2 O4 V4 . . . . 66.9(3) ?
    O7 V2 O4 V4 . . . . -92.3(3) ?
    O15 V2 O4 V4 . . . . -13.0(3) ?
    O2 V2 O5 V5 . . . . 174.9(4) ?
    O8 V2 O5 V5 . . . . 71.8(4) ?
    O7 V2 O5 V5 . . . . -30.0(8) ?
    O4 V2 O5 V5 . . . . -85.5(3) ?
    O15 V2 O5 V5 . . . . -8.4(4) ?
    O12 V5 O5 V2 . . . . -178.8(5) ?
    O16 V5 O5 V2 . . . . -72.7(4) ?
    O5 V5 O5 V2 12_655 . . . 22.2(11) ?
    O11 V5 O5 V2 . . . . 83.3(4) ?
    O15 V5 O5 V2 . . . . 8.2(3) ?
    V2 V5 O5 V2 12_655 . . . 8.3(4) ?
    O1 V1 O6 V6 . . . . 175.2(4) ?
    O3 V1 O6 V6 . . . . 70.9(4) ?
    O4 V1 O6 V6 . . . . -35.3(8) ?
    O7 V1 O6 V6 . . . . -85.9(3) ?
    O14 V1 O6 V6 . . . . -9.4(3) ?
    O17 V6 O6 V1 . . . . -175.8(5) ?
    O13 V6 O6 V1 . . . . -72.4(4) ?
    O6 V6 O6 V1 12_655 . . . 23.8(12) ?
    O18 V6 O6 V1 . . . . 85.4(4) ?
    O14 V6 O6 V1 . . . . 9.3(3) ?
    O19 V7 O7 V2 . . . . 72.7(4) ?
    O18 V7 O7 V2 . . . . -177.9(4) ?
    O7 V7 O7 V2 12_655 . . . -59.9(9) ?
    O15 V7 O7 V2 . . . . -14.6(3) ?
    O14 V7 O7 V2 . . . . -94.7(3) ?
    O19 V7 O7 V1 . . . . 178.7(4) ?
    O18 V7 O7 V1 . . . . -71.9(4) ?
    O7 V7 O7 V1 12_655 . . . 46.1(10) ?
    O15 V7 O7 V1 . . . . 91.5(3) ?
    O14 V7 O7 V1 . . . . 11.4(3) ?
    O2 V2 O7 V7 . . . . -169.1(3) ?
    O8 V2 O7 V7 . . . . -66.6(3) ?
    O5 V2 O7 V7 . . . . 35.6(7) ?
    O4 V2 O7 V7 . . . . 93.5(3) ?
    O15 V2 O7 V7 . . . . 13.8(3) ?
    O2 V2 O7 V1 . . . . 78.2(3) ?
    O8 V2 O7 V1 . . . . -179.3(3) ?
    O5 V2 O7 V1 . . . . -77.1(7) ?
    O4 V2 O7 V1 . . . . -19.2(2) ?
    O15 V2 O7 V1 . . . . -98.9(3) ?
    O1 V1 O7 V7 . . . . 169.8(3) ?
    O3 V1 O7 V7 . . . . -25.5(9) ?
    O6 V1 O7 V7 . . . . 68.7(3) ?
    O4 V1 O7 V7 . . . . -90.9(3) ?
    O14 V1 O7 V7 . . . . -11.2(3) ?
    O1 V1 O7 V2 . . . . -79.4(3) ?
    O3 V1 O7 V2 . . . . 85.3(7) ?
    O6 V1 O7 V2 . . . . 179.6(3) ?
    O4 V1 O7 V2 . . . . 19.9(2) ?
    O14 V1 O7 V2 . . . . 99.6(3) ?
    O2 V2 O8 V8 . . . . -174.0(4) ?
    O5 V2 O8 V8 . . . . -70.6(4) ?
    O7 V2 O8 V8 . . . . 85.1(4) ?
    O4 V2 O8 V8 . . . . 27.1(9) ?
    O15 V2 O8 V8 . . . . 8.7(4) ?
    O20 V8 O8 V2 . . . . 176.6(5) ?
    O16 V8 O8 V2 . . . . 73.4(4) ?
    O8 V8 O8 V2 12_655 . . . -24.1(12) ?
    O19 V8 O8 V2 . . . . -83.3(4) ?
    O15 V8 O8 V2 . . . . -8.5(3) ?
    O4 V4 O10 V3 . . . . -79.8(2) ?
    O3 V3 O10 V4 12_655 . . . -79.9(2) ?
    O3 V3 O10 V4 . . . . 79.9(2) ?
    O5 V5 O11 V4 . . . . -78.6(2) ?
    O15 V5 O11 V4 . . . . 0.0 ?
    O3 V3 O13 V6 . . . . -77.9(2) ?
    O11 V4 O14 V1 . . . . 94.0(2) ?
    O10 V4 O14 V1 . . . . -86.0(2) ?
    O4 V4 O14 V1 . . . . 12.8(2) ?
    O15 V4 O14 V1 . . . . 94.0(2) ?
    O11 V4 O14 V1 . . . 12_655 -94.0(2) ?
    O10 V4 O14 V1 . . . 12_655 86.0(2) ?
    O4 V4 O14 V1 . . . 12_655 -175.1(3) ?
    O15 V4 O14 V1 . . . 12_655 -94.0(2) ?
    O19 V7 O14 V1 . . . . -92.7(2) ?
    O18 V7 O14 V1 . . . . 87.3(2) ?
    O7 V7 O14 V1 12_655 . . . -175.7(3) ?
    O7 V7 O14 V1 . . . . -9.8(3) ?
    O15 V7 O14 V1 . . . . -92.7(2) ?
    O19 V7 O14 V1 . . . 12_655 92.7(2) ?
    O18 V7 O14 V1 . . . 12_655 -87.3(2) ?
    O7 V7 O14 V1 12_655 . . 12_655 9.8(3) ?
    O7 V7 O14 V1 . . . 12_655 175.7(3) ?
    O15 V7 O14 V1 . . . 12_655 92.7(2) ?
    O3 V1 O14 V4 . . . . 82.1(3) ?
    O6 V1 O14 V4 . . . . 178.3(3) ?
    O4 V1 O14 V4 . . . . -13.0(3) ?
    O7 V1 O14 V4 . . . . -92.3(3) ?
    O3 V1 O14 V7 . . . . -176.2(3) ?
    O6 V1 O14 V7 . . . . -80.0(3) ?
    O4 V1 O14 V7 . . . . 88.7(3) ?
    O7 V1 O14 V7 . . . . 9.4(3) ?
    O6 V1 O14 V6 . . . . 7.0(3) ?
    O4 V1 O14 V6 . . . . 175.7(3) ?
    O7 V1 O14 V6 . . . . 96.5(3) ?
    O3 V1 O14 V3 . . . . -6.5(3) ?
    O6 V1 O14 V3 . . . . 89.7(3) ?
    O4 V1 O14 V3 . . . . -101.6(3) ?
    O7 V1 O14 V3 . . . . 179.2(3) ?
    O6 V6 O14 V7 . . . . 86.7(2) ?
    O6 V6 O14 V1 . . . . -6.9(2) ?
    O6 V6 O14 V1 12_655 . . 12_655 6.9(2) ?
    O6 V6 O14 V1 . . . 12_655 -179.6(3) ?
    O3 V3 O14 V4 . . . . -85.8(2) ?
    O3 V3 O14 V7 . . . . 94.2(2) ?
    O13 V3 O14 V1 . . . . -87.9(2) ?
    O3 V3 O14 V1 12_655 . . . 177.8(3) ?
    O3 V3 O14 V1 . . . . 6.3(3) ?
    O10 V3 O14 V1 . . . . 92.1(2) ?
    O13 V3 O14 V1 . . . 12_655 87.9(2) ?
    O3 V3 O14 V1 12_655 . . 12_655 -6.3(3) ?
    O3 V3 O14 V1 . . . 12_655 -177.8(3) ?
    O10 V3 O14 V1 . . . 12_655 -92.1(2) ?
    O3 V3 O14 V6 . . . . 94.2(2) ?
    O7 V7 O15 V2 . . . 12_655 -174.7(3) ?
    O14 V7 O15 V2 . . . 12_655 -93.5(2) ?
    O19 V7 O15 V2 . . . . -86.5(2) ?
    O18 V7 O15 V2 . . . . 93.5(2) ?
    O7 V7 O15 V2 12_655 . . . 174.7(3) ?
    O7 V7 O15 V2 . . . . 12.3(3) ?
    O14 V7 O15 V2 . . . . 93.5(2) ?
    O4 V4 O15 V7 . . . . 82.1(2) ?
    O14 V4 O15 V7 . . . . 0.0 ?
    O11 V4 O15 V2 . . . 12_655 -86.7(2) ?
    O10 V4 O15 V2 . . . 12_655 93.3(2) ?
    O4 V4 O15 V2 . . . 12_655 175.4(3) ?
    O4 V4 O15 V2 12_655 . . 12_655 11.2(3) ?
    O14 V4 O15 V2 . . . 12_655 93.3(2) ?
    V1 V4 O15 V2 12_655 . . 12_655 47.5(2) ?
    O11 V4 O15 V2 . . . . 86.7(2) ?
    O10 V4 O15 V2 . . . . -93.3(2) ?
    O4 V4 O15 V2 . . . . -11.2(3) ?
    O4 V4 O15 V2 12_655 . . . -175.4(3) ?
    O14 V4 O15 V2 . . . . -93.3(2) ?
    O4 V4 O15 V8 . . . . -97.9(2) ?
    O4 V4 O15 V5 . . . . -97.9(2) ?
    O8 V2 O15 V7 . . . . 81.5(3) ?
    O5 V2 O15 V7 . . . . 176.8(3) ?
    O7 V2 O15 V7 . . . . -12.3(3) ?
    O4 V2 O15 V7 . . . . -91.3(3) ?
    O8 V2 O15 V4 . . . . -176.3(3) ?
    O5 V2 O15 V4 . . . . -81.0(3) ?
    O7 V2 O15 V4 . . . . 89.9(3) ?
    O4 V2 O15 V4 . . . . 10.9(3) ?
    O8 V2 O15 V8 . . . . -6.5(3) ?
    O5 V2 O15 V8 . . . . 88.8(3) ?
    O7 V2 O15 V8 . . . . -100.3(3) ?
    O4 V2 O15 V8 . . . . -179.2(3) ?
    O8 V2 O15 V5 . . . . -89.2(3) ?
    O5 V2 O15 V5 . . . . 6.2(3) ?
    O7 V2 O15 V5 . . . . 177.0(3) ?
    O4 V2 O15 V5 . . . . 98.1(3) ?
    O8 V8 O15 V7 . . . . -86.5(2) ?
    O8 V8 O15 V7 12_655 . . . 86.5(2) ?
    O8 V8 O15 V4 . . . . 93.5(2) ?
    O8 V8 O15 V4 12_655 . . . -93.5(2) ?
    O16 V8 O15 V2 . . . 12_655 87.2(2) ?
    O8 V8 O15 V2 . . . 12_655 -179.2(3) ?
    O8 V8 O15 V2 12_655 . . 12_655 -6.3(3) ?
    O19 V8 O15 V2 . . . 12_655 -92.8(2) ?
    O16 V8 O15 V2 . . . . -87.2(2) ?
    O8 V8 O15 V2 . . . . 6.3(3) ?
    O8 V8 O15 V2 12_655 . . . 179.2(3) ?
    O19 V8 O15 V2 . . . . 92.8(2) ?
    O8 V8 O15 V5 . . . . 93.5(2) ?
    O5 V5 O15 V4 . . . . 86.9(2) ?
    O16 V5 O15 V2 . . . 12_655 -87.0(2) ?
    O5 V5 O15 V2 . . . 12_655 179.9(3) ?
    O16 V5 O15 V2 . . . . 87.0(2) ?
    O5 V5 O15 V2 . . . . -6.1(3) ?
    O11 V5 O15 V2 . . . . -93.0(2) ?
    O5 V5 O15 V8 . . . . -93.1(2) ?
    O6 V6 O18 V7 . . . . -78.5(2) ?
    V1 V6 O18 V7 12_655 . . . 46.10(4) ?
loop_
    _geom_hbond_atom_site_label_D
    _geom_hbond_atom_site_label_H
    _geom_hbond_atom_site_label_A
    _geom_hbond_site_symmetry_A
    _geom_hbond_distance_DH
    _geom_hbond_distance_HA
    _geom_hbond_distance_DA
    _geom_hbond_angle_DHA
    _geom_hbond_publ_flag
    O21 H21B O10 10_557 0.85 2.30 2.950(19) 133 y
    O21 H21A O16 . 0.85 2.26 3.101(18) 171 y
    N4 H4D O5 7_646 0.91 1.77 2.673(8) 170 y
    N4 H4E O5 . 0.91 1.77 2.673(8) 170 y
    N2 H2D O6 . 0.91 1.88 2.759(10) 162 y
    N2 H2E O6 13_667 0.91 2.22 2.986(10) 141 y
    N2 H2E O7 13_667 0.91 2.05 2.812(9) 140 y
    N1 H1A O8 16_655 0.91 1.86 2.732(10) 161 y
    N1 H1B O3 . 0.91 1.79 2.674(10) 164 y
data_global
_journal_date_recd_electronic     2010-04-27
_journal_date_accepted     2010-05-05
_journal_name_full     'Acta Crystallographica, Section E'
_journal_year     2010
_journal_volume     66
_journal_issue      6
_journal_page_first     m632
_journal_page_last     m632
_journal_paper_category     QM
_journal_coeditor_code     HY2304
loop_
    _publ_contact_author_name
    _publ_contact_author_address
    _publ_contact_author_email
    'Liping Lu'
;
Institute of Molecular Science
Key Laboratory of Chemical Biology and Molecular Engineering
of the Education Ministry
Shanxi University
Taiyuan, Shanxi 030006
People's Republic of China
;
 luliping@sxu.edu.cn
    'Miaoli Zhu'
;
Institute of Molecular Science
Key Laboratory of Chemical Biology and Molecular Engineering
of the Education Ministry
Shanxi University
Taiyuan, Shanxi 030006
People's Republic of China
;
 miaoli@sxu.edu.cn
_publ_contact_author_fax     '86-351-7011022'
_publ_contact_author_phone     '86-351-7017974'
_publ_section_title
;\
Hexakis(dimethylammonium)
di-\m~6~-oxido-tetra-\m~3~-oxido-tetradeca-\m~2~-oxido-\
octaoxidodecavanadate(V) monohydrate
;
loop_
    _publ_author_name
    _publ_author_footnote
    _publ_author_address
    'Wang, Sulian' ?
;
Institute of Molecular Science
Key Laboratory of Chemical Biology and Molecular Engineering
of the Education Ministry
Shanxi University
Taiyuan, Shanxi 030006
People's Republic of China
;
    'Lu, Liping' ?
;
Institute of Molecular Science
Key Laboratory of Chemical Biology and Molecular Engineering
of the Education Ministry
Shanxi University
Taiyuan, Shanxi 030006
People's Republic of China
;
    'Feng, Sisi' ?
;
Institute of Molecular Science
Key Laboratory of Chemical Biology and Molecular Engineering
of the Education Ministry
Shanxi University
Taiyuan, Shanxi 030006
People's Republic of China
;
    'Zhu, Miaoli' ?
;
Institute of Molecular Science
Key Laboratory of Chemical Biology and Molecular Engineering
of the Education Ministry
Shanxi University
Taiyuan, Shanxi 030006
People's Republic of China
;
