# Supplementary material for: Hexakis(dimethyl­ammonium) di-μ6-oxido-tetra-μ3-oxido-tetra­deca-μ2-oxido-octa­oxidodeca­vanadate(V) monohydrate
Source: Acta Crystallogr Sect E Struct Rep Online. 2010 May 8;66(Pt 6):m632. doi: 10.1107/S1600536810016442 (PMC2979636; doi:10.1107/S1600536810016442)
Supplement: Supplementary file 2 [file e-66-0m632-Isup2.hkl]

# 
# h,k,l, Fc-squared, Fo-squared, sigma(Fo-squared) and status flag 
# 
data_I
_shelx_title ' WSLW-32 in Cmca' 
_shelx_refln_list_code          4 
_shelx_F_calc_maximum     1833.65 
_exptl_crystal_F_000      5008.00 
_reflns_d_resolution_high  0.8408 
 
loop_ 
 _symmetry_equiv_pos_as_xyz 
 'x, y, z' 
 '-x, -y+1/2, z+1/2' 
 '-x, y+1/2, -z+1/2' 
 'x, -y, -z' 
 'x+1/2, y+1/2, z' 
 '-x+1/2, -y+1, z+1/2' 
 '-x+1/2, y+1, -z+1/2' 
 'x+1/2, -y+1/2, -z' 
 '-x, -y, -z' 
 'x, y-1/2, -z-1/2' 
 'x, -y-1/2, z-1/2' 
 '-x, y, z' 
 '-x+1/2, -y+1/2, -z' 
 'x+1/2, y, -z-1/2' 
 'x+1/2, -y, z-1/2' 
 '-x+1/2, y+1/2, z' 
 
_cell_length_a    13.6149 
_cell_length_b    18.6286 
_cell_length_c    30.2354 
_cell_angle_alpha  90.000 
_cell_angle_beta   90.000 
_cell_angle_gamma  90.000 
 
_shelx_F_squared_multiplier     1.000 
 
loop_ 
 _refln_index_h 
 _refln_index_k 
 _refln_index_l 
 _refln_F_squared_calc 
 _refln_F_squared_meas 
 _refln_F_squared_sigma 
 _refln_observed_status 
   2   0   0   489772.00   552176.50  15493.59 o 
   4   0   0   956158.44   945918.50  26499.12 o 
   6   0   0  3362255.75  3132510.00  87174.48 o 
   8   0   0  1391351.62  1426025.50  40051.33 o 
  10   0   0   100980.37    93677.64   5856.64 o 
  12   0   0   383107.72   354643.81  18436.04 o 
  14   0   0   276913.16   246257.97  13829.41 o 
  16   0   0    24217.72    23699.40   3521.60 o 
   0   2   0   415831.91   472704.88  16563.38 o 
   6   2   0   108541.77    95883.08   2372.78 o 
   8   2   0    15566.28    15475.39   1525.18 o 
  10   2   0     3022.68     4110.04    730.98 o 
  12   2   0    19037.76    14300.83   2441.32 o 
  14   2   0     6974.39     6784.49   1717.97 o 
  16   2   0      269.16      452.53   1173.87 o 
   0   4   0    52317.68    45701.66   1553.03 o 
   2   4   0    21482.99    26245.46    777.29 o 
   4   4   0    16546.95    14438.55    718.83 o 
   6   4   0     2647.65     2798.04    414.98 o 
   8   4   0      106.88      571.25    285.53 o 
  10   4   0      152.08     1334.69    397.07 o 
  12   4   0      239.58      667.81    579.65 o 
  14   4   0      184.02     1081.86    643.11 o 
   0   6   0   342281.59   343954.78   9902.68 o 
   2   6   0    97730.49   110360.36   2412.55 o 
   4   6   0     7081.90     7386.75    549.15 o 
   6   6   0    79730.63    76903.34   2358.11 o 
   8   6   0     5008.25     4393.30    566.89 o 
  10   6   0    12499.19    11491.12    937.55 o 
  12   6   0    22888.71    22174.90   1643.80 o 
  14   6   0     1270.79     1358.02    825.48 o 
   0   8   0   861572.81   852175.25  27452.26 o 
   4   8   0      374.77      842.51    286.63 o 
   6   8   0   287111.34   283193.75   7368.82 o 
   8   8   0    22523.07    22877.45   1251.11 o 
  10   8   0     1779.94     1722.41    657.95 o 
  12   8   0    64528.19    63267.59   2770.55 o 
  14   8   0    17853.64    23234.32   3404.21 o 
   0  10   0    10467.08    10104.28    800.39 o 
   2  10   0     5415.77     7792.96    504.08 o 
   4  10   0        4.32      845.07    255.64 o 
   6  10   0       35.13      763.24    369.68 o 
   8  10   0     1970.00     2990.65    565.42 o 
  10  10   0     2638.54     2199.61    538.02 o 
  12  10   0      505.19     1993.40    550.50 o 
  14  10   0      355.29     1200.74    847.43 o 
   0  12   0     9305.06     9236.71   1365.01 o 
   2  12   0     2028.64     2408.49    333.79 o 
   4  12   0     2367.98     2819.12    441.02 o 
   6  12   0      425.74     1199.33    456.10 o 
   8  12   0      392.62      590.08    499.13 o 
  10  12   0     1981.77     3178.01    754.39 o 
  12  12   0      113.77      778.99    479.16 o 
   0  14   0     2472.11     4067.40    629.35 o 
   2  14   0   192647.19   169928.88   6955.69 o 
   4  14   0   133312.56   119581.37   3330.67 o 
   6  14   0     1302.62     2933.78    643.53 o 
   8  14   0    83763.55    78711.89   2775.00 o 
  10  14   0    85211.82    73846.59   2734.32 o 
  12  14   0       42.65      956.37    579.38 o 
   0  16   0    23045.29    24777.52   1973.19 o 
   2  16   0     3458.39     4555.93    589.25 o 
   4  16   0    43067.43    37818.24   1820.12 o 
   6  16   0    23559.56    21615.40   1438.92 o 
  10  16   0     1263.65     1158.91    551.00 o 
   0  18   0      167.42      410.37    688.26 o 
   2  18   0     1481.87     2677.14    522.83 o 
   4  18   0     1153.62     1607.13    554.65 o 
   6  18   0      760.75     2136.13    574.92 o 
   8  18   0      122.80      872.92    632.80 o 
   0  20   0     3501.62     3787.20   1084.46 o 
   2  20   0     4862.03     6868.64   1082.84 o 
   4  20   0     4044.98     6857.67   1383.06 o 
   6  20   0      922.50     1440.83    688.20 o 
   0  22   0      450.33     3632.64   1675.14 o 
   1   1   1   130385.37   129742.41   2245.65 o 
   3   1   1     4308.01     6375.82    233.73 o 
   5   1   1    10764.82     9703.63    328.76 o 
   7   1   1    96741.12    99286.51   1677.96 o 
   9   1   1        1.01      548.51    216.90 o 
  11   1   1     3918.04     4268.56    586.07 o 
  13   1   1     9972.30    11852.88   1120.14 o 
  15   1   1     1173.97     1036.80    584.95 o 
   2   2   1     2373.35     3522.11    190.31 o 
   4   2   1     3168.93     4516.39    220.82 o 
   6   2   1    78804.89    78418.35   1342.96 o 
   8   2   1    25144.53    26354.38    733.53 o 
  10   2   1     2196.61     3251.08    505.42 o 
  12   2   1    17130.01    15486.94   1186.48 o 
  14   2   1     6982.92     6014.29    870.57 o 
  16   2   1       56.93      934.82    589.70 o 
   1   3   1    45990.23    44779.37    747.62 o 
   3   3   1   123321.75   115487.80   2136.91 o 
   5   3   1     6348.10     4726.70    274.17 o 
   7   3   1    14195.57    12258.24    464.30 o 
   9   3   1    23090.05    20302.43    857.83 o 
  11   3   1     2615.06     1944.10    467.61 o 
  13   3   1       21.92      380.67    424.42 o 
  15   3   1     4007.32     5376.78    860.45 o 
   0   4   1      796.18     1181.02    187.05 o 
   2   4   1    40793.20    38246.02    731.90 o 
   4   4   1     6661.87     5614.88    323.12 o 
   6   4   1     9826.66    13983.00    719.35 o 
   8   4   1     5690.49     8924.51    498.84 o 
  10   4   1       14.35      685.73    261.86 o 
  14   4   1     1578.32     1875.01    612.71 o 
   1   5   1    25664.51    30253.97    566.30 o 
   3   5   1    44546.05    39952.91    843.08 o 
   5   5   1      830.05      651.09    172.09 o 
   7   5   1    31171.29    27839.64    845.33 o 
   9   5   1    24806.29    26835.57    913.24 o 
  11   5   1     1661.74     1387.22    481.34 o 
  13   5   1     4038.24     3228.69    574.13 o 
  15   5   1     2166.02     2777.81    705.76 o 
   0   6   1     3503.96     3577.43    298.18 o 
   2   6   1    69986.49    69986.39   1142.54 o 
   4   6   1    13307.29    11205.95    470.81 o 
   6   6   1       12.04      387.42    183.73 o 
   8   6   1     7480.06     7491.00    495.22 o 
  10   6   1    21164.44    19821.88   1011.62 o 
  12   6   1     4093.30     4807.05    637.13 o 
  14   6   1      529.87     1393.55    547.12 o 
   1   7   1    58666.65    61468.44   1051.88 o 
   3   7   1      501.04      951.31    163.06 o 
   5   7   1    32573.80    29505.05    818.81 o 
   7   7   1    16303.01    17315.33    715.23 o 
   9   7   1     5570.94     5295.84    465.35 o 
  11   7   1     1278.16     2684.07    550.40 o 
  13   7   1     8364.62     6606.94    784.13 o 
  15   7   1      794.13     1426.43    625.63 o 
   0   8   1   180519.83   187619.08   4017.40 o 
   2   8   1    24204.28    20806.79    500.43 o 
   4   8   1     4291.43     4883.29    331.31 o 
   6   8   1    66807.70    64453.85   1493.07 o 
   8   8   1    19036.46    19408.04    803.18 o 
  10   8   1     3482.61     4475.41    467.45 o 
  12   8   1     7859.90     8112.60    823.62 o 
  14   8   1     6107.29     8445.21   1034.77 o 
   1   9   1     2696.48     2927.52    233.40 o 
   3   9   1    12864.94    13944.73    415.23 o 
   5   9   1      243.59      568.49    198.96 o 
   7   9   1     3975.29     4293.82    418.86 o 
   9   9   1     6191.37     6988.10    563.48 o 
  11   9   1       87.50      249.06    294.39 o 
  13   9   1     1189.47     1300.48    476.68 o 
   0  10   1    18576.30    19645.22    768.77 o 
   2  10   1     5233.32     5197.59    290.71 o 
   4  10   1     7230.70     7923.35    441.08 o 
   6  10   1     4415.84     5276.37    478.48 o 
   8  10   1      121.71     1075.57    299.45 o 
  10  10   1     2372.88     2189.66    383.72 o 
  14  10   1      369.48     2854.93    660.50 o 
   1  11   1    29761.92    26954.17    640.58 o 
   3  11   1     5348.30     5932.03    338.25 o 
   5  11   1     5104.37     6710.67    440.69 o 
   7  11   1    30199.13    29981.98   1056.13 o 
   9  11   1      453.30     1533.57    344.91 o 
  11  11   1     4359.22     4832.40    519.50 o 
  13  11   1     1368.02     3041.93    589.46 o 
   0  12   1    31650.35    29488.10    994.02 o 
   2  12   1    15081.99    16405.92    642.34 o 
   4  12   1    15096.87    16426.79    639.38 o 
   6  12   1      385.18     1378.70    312.92 o 
   8  12   1      331.80     1207.89    317.43 o 
  10  12   1    14015.01    13723.57    798.90 o 
  12  12   1       57.09      950.68    356.04 o 
   1  13   1     1632.22     2703.37    275.04 o 
   3  13   1    86915.74    84210.78   1703.74 o 
   5  13   1    12133.64    12591.55    703.38 o 
   7  13   1     1062.50     1498.09    343.11 o 
   9  13   1    35628.12    32508.84   1214.59 o 
  11  13   1     3587.49     3888.05    495.01 o 
  13  13   1        4.22      753.61    460.82 o 
   0  14   1     3141.73     3715.22    480.05 o 
   2  14   1    16319.28    16558.28    739.01 o 
   4  14   1    15905.93    16386.78    696.37 o 
   6  14   1       20.20      390.19    335.39 o 
   8  14   1    16928.92    18076.83    890.60 o 
  10  14   1    10373.23    10110.60    736.94 o 
  12  14   1      252.22     1598.11    435.88 o 
   1  15   1      233.34     1048.17    263.39 o 
   3  15   1      785.54     1423.65    291.60 o 
   5  15   1       31.24      865.81    329.81 o 
   7  15   1       93.37      998.32    369.26 o 
   9  15   1       10.84     1075.36    349.54 o 
  11  15   1      140.46     1234.27    383.25 o 
   0  16   1     2399.17     2771.53    590.09 o 
   2  16   1        1.45      955.90    302.47 o 
   4  16   1      662.71     1943.88    366.35 o 
   6  16   1     1108.91     2646.14    433.75 o 
  10  16   1      542.96     1791.55    395.85 o 
   1  17   1     1830.59     2164.16    366.06 o 
   3  17   1    10317.18     8640.01    642.41 o 
   5  17   1     7622.76     7804.04    648.42 o 
   9  17   1      246.56     1339.11    457.81 o 
   0  18   1      489.06      810.67    481.07 o 
   2  18   1     3141.10     3936.91    445.96 o 
   4  18   1     3408.13     3739.82    516.71 o 
   6  18   1      255.29     1137.73    421.27 o 
   8  18   1        1.38     1027.46    434.93 o 
   1  19   1     1807.30     2638.99    444.74 o 
   3  19   1     6333.59     7472.21    717.96 o 
   5  19   1       14.93     1208.30    432.76 o 
   7  19   1     4510.89     4644.38    639.26 o 
   0  20   1     3328.75     5094.82   1482.78 o 
   2  20   1     4147.07     4873.77    840.42 o 
   4  20   1     6075.25     6906.05    821.93 o 
   6  20   1     2075.65     2442.58    573.79 o 
   1  21   1     1199.88     1448.21    589.48 o 
   3  21   1    20700.60    18610.94   2175.98 o 
   5  21   1     4527.85     5351.27    938.41 o 
   0  22   1     1639.37     3305.36   1103.79 o 
   4   0   2      166.90      763.13    203.83 o 
   6   0   2     9684.61    12113.27    539.52 o 
   8   0   2     7569.01     8807.17    592.01 o 
  10   0   2      375.29      619.61    432.75 o 
  12   0   2     1061.72      666.28    602.27 o 
  14   0   2     4280.38     3947.35   1062.16 o 
  16   0   2        1.82      538.27   1067.58 o 
   3   1   2    23134.01    20257.53    461.28 o 
   5   1   2    90930.21    88133.32   1520.42 o 
   7   1   2   849992.31   938843.81  15291.79 o 
   9   1   2      116.51      612.50    247.85 o 
  11   1   2    36304.35    36828.56   1853.21 o 
  13   1   2    97604.83   100611.70   3349.65 o 
  15   1   2     7214.72     7874.76   1016.19 o 
   0   2   2   273315.00   280534.75   8018.06 o 
   2   2   2    20155.61    17480.86    428.06 o 
   4   2   2     1814.46     1423.75    159.03 o 
   6   2   2    62854.91    56563.46   1087.15 o 
   8   2   2    32038.52    30289.13    766.39 o 
  10   2   2      356.78      872.22    365.66 o 
  12   2   2     7888.73     7013.50    766.41 o 
  14   2   2     6602.27     5429.09    825.43 o 
  16   2   2       72.29     1406.34    633.75 o 
   1   3   2    10217.43    11024.47    299.39 o 
   3   3   2    10736.56    10484.99    487.90 o 
   5   3   2     1436.52     1127.95    144.74 o 
   7   3   2     2235.64     1672.36    199.09 o 
   9   3   2     7538.67     6542.24    480.70 o 
  11   3   2        0.65        0.00    347.61 o 
  13   3   2      901.12      623.66    394.26 o 
  15   3   2      512.07     1186.05    532.08 o 
   0   4   2     1979.26     1988.08    267.99 o 
   2   4   2       65.07        0.00    133.76 o 
   4   4   2    13524.53    14369.20    498.09 o 
   6   4   2     2381.52     2301.11    228.66 o 
   8   4   2      204.21     1132.93    231.53 o 
  10   4   2     7959.84    10287.77    799.15 o 
  12   4   2      410.38      426.30    368.71 o 
  14   4   2       41.25        0.00    436.22 o 
   1   5   2      922.38     1117.45    148.21 o 
   3   5   2    51364.02    52426.07   1050.20 o 
   5   5   2      135.70      280.59    162.87 o 
   7   5   2      972.28      833.37    181.18 o 
   9   5   2    16797.63    19030.25    780.70 o 
  11   5   2      200.10      947.12    331.91 o 
  13   5   2      716.69     1892.08    516.54 o 
  15   5   2     3990.41     4311.67    808.35 o 
   0   6   2      753.31     1681.40    233.00 o 
   2   6   2    54093.96    55416.28    990.83 o 
   4   6   2    12469.91    13283.26    571.70 o 
   6   6   2     3019.76     3140.93    314.85 o 
   8   6   2    20763.44    22471.57    832.95 o 
  10   6   2    12844.82    12784.15    738.53 o 
  12   6   2       26.26      623.49    425.27 o 
  14   6   2     4364.08     4065.72    850.73 o 
   1   7   2    56023.03    54692.73    958.15 o 
   3   7   2    22135.29    19229.82    512.20 o 
   5   7   2    10649.57     9061.11    474.88 o 
   7   7   2   149609.67   134568.09   2711.26 o 
   9   7   2    77446.58    75938.54   1779.71 o 
  11   7   2    27243.08    22080.06    997.29 o 
  13   7   2    30808.29    27659.91   1511.22 o 
  15   7   2     8219.65     9085.35   1200.68 o 
   0   8   2    76904.62    82235.73   1940.03 o 
   2   8   2       90.23      428.42    159.70 o 
   4   8   2     4327.82     6087.99    309.22 o 
   6   8   2    10823.61    12175.34    589.88 o 
   8   8   2    12069.53    12297.42    654.79 o 
  10   8   2       43.24      412.14    384.77 o 
  12   8   2     4742.00     5743.53    645.49 o 
  14   8   2     2300.32     2364.62    584.00 o 
   1   9   2   187069.13   200960.91   3051.90 o 
   3   9   2     5126.28     4530.22    285.59 o 
   5   9   2    37283.08    33826.96    858.11 o 
   9   9   2     2077.45     2910.84    412.21 o 
  11   9   2    15225.59    12565.36    764.47 o 
  13   9   2    19207.51    16067.75   1437.67 o 
   0  10   2   101687.06   100973.73   2371.83 o 
   2  10   2       39.91      416.20    137.09 o 
   4  10   2     4228.76     3954.87    330.01 o 
   6  10   2    26926.56    25725.98   1186.84 o 
   8  10   2     9324.42    10407.96    642.19 o 
  12  10   2     2128.99     4101.43    517.81 o 
  14  10   2     3801.73     4345.88    735.13 o 
   1  11   2      209.31      844.21    175.86 o 
   3  11   2       37.33      429.04    171.02 o 
   5  11   2     2439.95     2721.00    318.09 o 
   7  11   2     1132.14     1750.29    322.69 o 
   9  11   2     1157.09     1687.10    428.99 o 
  11  11   2       19.85      460.11    322.90 o 
  13  11   2       24.64     1028.38    494.17 o 
   0  12   2     5378.07     5025.19    460.16 o 
   2  12   2    67493.41    61377.21   1168.25 o 
   4  12   2    52803.90    47667.68   1179.78 o 
   6  12   2     2755.07     3463.75    412.99 o 
   8  12   2    34332.92    32452.66   1171.31 o 
  10  12   2    16349.43    16127.53   1146.48 o 
  12  12   2     3530.92     4123.63    534.71 o 
   1  13   2     6061.16     8592.27    416.46 o 
   3  13   2   100590.02    95806.42   1887.64 o 
   5  13   2    23938.73    22244.42    924.75 o 
   7  13   2      887.03     1266.68    340.31 o 
   9  13   2    62601.09    53997.30   2152.70 o 
  11  13   2     3572.47     4313.99    542.95 o 
  13  13   2      522.26     1697.44    473.87 o 
   0  14   2     2895.51     2798.21    406.35 o 
   2  14   2     3956.67     3451.14    353.20 o 
   4  14   2     3824.99     3621.42    405.93 o 
   8  14   2     5869.25     7332.48    727.42 o 
  10  14   2     2848.72     2921.63    511.10 o 
  12  14   2        1.63      991.23    492.10 o 
   3  15   2    16610.30    16866.79    710.24 o 
   5  15   2     5325.22     6322.00    554.10 o 
   7  15   2     1186.62     2831.55    468.29 o 
  11  15   2     6713.75     5930.72    652.17 o 
   0  16   2      990.95      803.80    444.79 o 
   2  16   2      275.32     1030.34    283.04 o 
   4  16   2      657.17     2206.77    379.17 o 
   6  16   2      847.97     1753.08    400.49 o 
   8  16   2       35.03     1261.75    442.32 o 
  10  16   2      564.60     2131.85    448.86 o 
   1  17   2     4103.87     2886.14    423.02 o 
   3  17   2     4778.40     4797.78    447.18 o 
   5  17   2    11448.68    11329.71    762.06 o 
   7  17   2     1781.95     2713.13    500.88 o 
   9  17   2      112.08     1690.42    460.44 o 
   0  18   2     4881.96     4571.54    725.87 o 
   2  18   2     5017.80     5899.91    573.04 o 
   4  18   2      127.06     1360.84    405.73 o 
   6  18   2       59.71     1161.78    442.17 o 
   8  18   2      244.97     1269.75    496.77 o 
   1  19   2      144.51     1017.42    417.23 o 
   3  19   2       59.89     1371.36    491.97 o 
   5  19   2        0.48     1302.13    461.35 o 
   7  19   2      362.68     1157.80    546.42 o 
   0  20   2     3247.79     4652.13    897.41 o 
   2  20   2      293.52     1064.33    477.87 o 
   4  20   2      184.89     1206.20    545.00 o 
   6  20   2     1458.67     1645.36    620.32 o 
   1  21   2      835.34     2517.55    565.88 o 
   3  21   2    38371.68    35622.53   2333.63 o 
   5  21   2     5202.22     6347.74    967.67 o 
   0  22   2      465.02     1085.42   1335.67 o 
   3   1   3      392.40      631.34    138.93 o 
   5   1   3    11150.05    12358.21    358.75 o 
   7   1   3   129469.64   138812.17   2363.39 o 
   9   1   3      193.32      186.69    233.12 o 
  11   1   3     7857.30     9272.88   1205.53 o 
  13   1   3     7315.13     7607.09    909.44 o 
  15   1   3     2946.53     4635.30    801.54 o 
   0   2   3      309.07      346.81    165.88 o 
   2   2   3    15028.93    18745.71    445.73 o 
   4   2   3    12543.33    14421.37    413.51 o 
   6   2   3      356.96      159.50    139.56 o 
   8   2   3    11280.54    13539.85    675.90 o 
  10   2   3    10163.58    11703.52    704.37 o 
  12   2   3       19.10        0.00    520.21 o 
  14   2   3        1.83      924.75    534.42 o 
  16   2   3     4642.70     4272.81    820.20 o 
   1   3   3       20.32      302.94    109.25 o 
   3   3   3    43888.34    48820.71   1004.00 o 
   5   3   3     1352.74     1181.99    190.26 o 
   7   3   3     3512.20     6597.45    410.72 o 
   9   3   3    19841.72    19049.32    725.40 o 
  11   3   3       44.84        0.00    330.63 o 
  13   3   3      472.36     1052.25    444.78 o 
  15   3   3     1587.03     1174.55    781.94 o 
   0   4   3     2779.06     1914.07    228.44 o 
   2   4   3   104525.70   110047.13   1921.54 o 
   4   4   3    28708.88    27573.56    724.63 o 
   6   4   3     3527.01     2674.24    219.37 o 
   8   4   3     5651.30     4679.94    407.81 o 
  10   4   3     9113.04     7282.93    562.59 o 
  12   4   3       92.39       13.31    365.55 o 
  14   4   3      887.74      724.05    458.38 o 
   1   5   3    20271.66    22262.47    484.50 o 
   3   5   3   191823.44   201817.36   3441.88 o 
   5   5   3     8124.17    10600.72    526.27 o 
   7   5   3     4031.16     6850.67    386.12 o 
   9   5   3    93430.85    92367.88   2164.31 o 
  11   5   3      563.35     1735.82    384.98 o 
  13   5   3      829.93     2386.20    531.18 o 
  15   5   3    13742.10    16173.92   1394.26 o 
   0   6   3    87986.45    80158.86   2015.70 o 
   2   6   3     4399.88     5625.30    312.27 o 
   4   6   3     5137.92     6814.29    430.50 o 
   6   6   3    22775.95    23202.39    753.04 o 
   8   6   3        4.25      787.26    245.24 o 
  10   6   3      642.05      778.42    335.95 o 
  12   6   3     9509.56     8975.95    867.81 o 
  14   6   3     1091.37     2159.74    545.90 o 
   1   7   3   100827.43    96265.98   1617.01 o 
   3   7   3    16839.50    13060.22    419.59 o 
   5   7   3    16159.17    13335.47    578.75 o 
   7   7   3    47558.07    45336.86   1172.82 o 
   9   7   3    49199.75    43541.27   1203.49 o 
  11   7   3     1633.66     2546.38    383.97 o 
  13   7   3     5928.98     6147.83    768.45 o 
  15   7   3    18686.43    17787.62   1320.93 o 
   0   8   3    88863.88    99000.71   2267.07 o 
   2   8   3    28214.29    29043.73    650.81 o 
   4   8   3      165.51      428.19    140.77 o 
   6   8   3    37785.21    37602.96   1013.77 o 
   8   8   3    19903.52    17934.22    784.53 o 
  10   8   3     3609.17     4872.70    515.23 o 
  12   8   3     1400.58     3306.41    501.24 o 
  14   8   3     4595.85     4953.50    744.84 o 
   1   9   3   361852.63   391245.50   5954.51 o 
   3   9   3     3585.65     4970.47    314.76 o 
   5   9   3    96569.17    88973.30   1775.92 o 
   7   9   3   188657.80   183751.66   3585.82 o 
   9   9   3    22471.23    21098.18   1026.52 o 
  11   9   3    11185.02    12558.90    799.28 o 
  13   9   3    33764.86    32657.74   1640.78 o 
   0  10   3    30894.96    28887.49    935.45 o 
   2  10   3     2927.41     3069.85    258.67 o 
   4  10   3     2563.90     3566.04    316.81 o 
   6  10   3     6981.88     6852.99    493.49 o 
   8  10   3     7532.36     8909.84    610.64 o 
  12  10   3     1676.05     2793.91    483.05 o 
  14  10   3     1198.35     1807.58    557.67 o 
   1  11   3      648.81      855.72    264.20 o 
   3  11   3       17.02      596.79    178.24 o 
   5  11   3     6105.52     6514.69    490.16 o 
   7  11   3     1517.09     2282.96    359.17 o 
   9  11   3     2285.05     2182.07    375.26 o 
  11  11   3       10.59      922.83    355.96 o 
  13  11   3      207.59     1780.80    442.65 o 
   0  12   3    49585.47    49633.45   1405.77 o 
   2  12   3     3262.62     3813.47    305.69 o 
   4  12   3     1760.67     2966.04    334.79 o 
   6  12   3    10055.97     9804.54    940.53 o 
   8  12   3      262.92      894.59    329.81 o 
  12  12   3     1511.65     2173.33    423.58 o 
   1  13   3    28383.30    30978.22    807.54 o 
   3  13   3   108411.03   100459.44   1957.28 o 
   5  13   3    21743.37    23012.72    946.65 o 
   7  13   3     9757.09    10839.58    690.71 o 
   9  13   3    53477.10    49452.62   1459.27 o 
  11  13   3     8447.02     8653.90    735.63 o 
  13  13   3      894.85     2037.65    564.57 o 
   0  14   3    18539.51    19887.60    919.10 o 
   2  14   3     2047.88     2570.57    312.58 o 
   4  14   3     1004.74     1218.19    322.67 o 
   6  14   3     4482.60     4939.94    537.19 o 
   8  14   3      564.47     1594.24    355.71 o 
  10  14   3     2548.94     4264.67    536.80 o 
  12  14   3     2636.26     3465.62    541.74 o 
   1  15   3     4207.68     5205.38    424.97 o 
   3  15   3     3447.31     4044.44    382.83 o 
   5  15   3      350.62     1700.95    364.90 o 
   7  15   3      985.05     2534.48    431.47 o 
   9  15   3     2256.42     3197.50    492.95 o 
  11  15   3     1246.48     1769.68    489.55 o 
   0  16   3      127.82     1318.37    452.07 o 
   2  16   3     5322.20     4605.46    418.51 o 
   4  16   3     9846.86     9029.21    647.59 o 
   6  16   3     1973.84     2209.06    428.54 o 
   8  16   3        2.90     1683.06    486.30 o 
  10  16   3     4579.03     4406.10    668.88 o 
   1  17   3     4183.77     4669.74    486.58 o 
   3  17   3      351.22     1429.19    344.74 o 
   5  17   3     3730.61     4699.41    545.07 o 
   7  17   3     4918.71     5782.20    708.43 o 
   9  17   3     1825.19     2814.21    582.60 o 
   0  18   3     2435.22     2894.33    696.92 o 
   2  18   3      248.92      746.29    377.78 o 
   4  18   3       20.94     1109.87    427.87 o 
   8  18   3       78.57     1411.40    532.71 o 
   1  19   3     2464.34     3002.00    524.72 o 
   3  19   3       64.14      966.13    498.07 o 
   5  19   3     1848.25     2062.87    587.56 o 
   7  19   3     2558.96     3104.68    722.93 o 
   0  20   3    11725.54    13263.82   1405.43 o 
   2  20   3      332.27     1335.75    528.11 o 
   4  20   3     1789.24     3135.02    675.72 o 
   6  20   3     5862.82     6718.86    935.93 o 
   1  21   3     1135.51     2105.37    549.04 o 
   3  21   3     2463.53     3525.80    803.22 o 
   0  22   3      393.96     1255.10    799.90 o 
   0   0   4  1092520.37  1024435.56  47541.56 o 
   2   0   4    27029.25    24174.78    873.90 o 
   4   0   4    24258.30    27381.58    926.79 o 
   6   0   4   330734.41   313824.44   7050.24 o 
   8   0   4    53929.73    52838.40   1518.43 o 
  10   0   4    20545.89    22236.84   1420.57 o 
  12   0   4    49413.32    39884.57   2679.65 o 
  14   0   4    20248.27    18771.27   2029.79 o 
  16   0   4     8260.45     7497.71   1506.15 o 
   1   1   4    41444.54    40874.82    893.71 o 
   3   1   4    16488.36    18206.77    449.14 o 
   5   1   4     3581.03     2863.71    215.95 o 
   7   1   4    33467.39    34551.27    814.08 o 
   9   1   4     4575.93     4536.53    424.35 o 
  11   1   4     1952.15     2507.42    513.86 o 
  13   1   4     2404.14     2557.65    586.01 o 
  15   1   4       12.69      694.29    501.86 o 
   0   2   4     1255.68      503.43    282.36 o 
   2   2   4    31187.46    32021.28    680.96 o 
   4   2   4    48950.92    48672.79    964.86 o 
   6   2   4      979.46     1032.77    177.61 o 
   8   2   4    19816.02    20443.20    625.98 o 
  10   2   4    16115.45    17975.45    952.27 o 
  12   2   4      546.16      860.59    399.44 o 
  14   2   4      434.80      332.08    522.04 o 
  16   2   4     7042.40     8029.61   1048.61 o 
   1   3   4    36745.78    39966.27    813.21 o 
   3   3   4   265684.88   291918.47   5103.22 o 
   5   3   4     1114.85     1614.52    182.00 o 
   7   3   4    37122.69    37062.25    868.90 o 
   9   3   4    57155.37    58193.95   1378.25 o 
  11   3   4       55.66      720.24    376.57 o 
  13   3   4     3734.75     3916.54    633.63 o 
  15   3   4     7138.59     6902.96    973.61 o 
   2   4   4      223.10      963.70    160.29 o 
   4   4   4    23683.29    20671.31    507.87 o 
   6   4   4     2581.38     3398.50    258.17 o 
   8   4   4     1963.25     2132.47    272.88 o 
  10   4   4     1182.35     2198.61    369.57 o 
  12   4   4      201.08      241.81    387.94 o 
  14   4   4       18.84      216.52    420.13 o 
   1   5   4    42061.18    44627.15    962.07 o 
   3   5   4    71426.80    63923.66   1312.95 o 
   5   5   4    31708.22    31051.25    860.68 o 
   7   5   4      945.12     2204.78    230.79 o 
   9   5   4   108249.56   104982.57   2418.21 o 
  11   5   4      592.82     1305.22    351.12 o 
  13   5   4     1606.39     1849.30    637.09 o 
  15   5   4    19680.99    22670.62   1501.51 o 
   0   6   4    18774.42    15317.21    597.70 o 
   2   6   4   109761.42   106322.96   2037.68 o 
   6   6   4       29.05      499.95    203.26 o 
   8   6   4    27070.01    23839.20   1347.59 o 
  10   6   4    28900.27    24733.80    994.91 o 
  12   6   4    14046.80    13105.61   1095.46 o 
  14   6   4     2695.94     1869.64    644.14 o 
   1   7   4        6.39      332.04    135.06 o 
   3   7   4     1311.79     1120.41    164.26 o 
   5   7   4     4460.24     5450.17    316.68 o 
   7   7   4       49.14      638.08    234.84 o 
   9   7   4     7191.26     7888.79    581.82 o 
  11   7   4     1338.10     1761.31    360.07 o 
  13   7   4      347.94     1184.06    407.67 o 
  15   7   4     2188.69     3837.49    670.63 o 
   0   8   4   637777.94   627931.00  13845.27 o 
   2   8   4    43231.71    37596.38    824.41 o 
   4   8   4    33267.69    31567.30    733.34 o 
   6   8   4   303418.94   298505.13   5465.89 o 
   8   8   4    41141.60    40663.57   1222.61 o 
  10   8   4     4586.39     7076.19    600.08 o 
  12   8   4    86739.12    80399.20   2303.75 o 
  14   8   4    16094.04    17998.71   1442.54 o 
   1   9   4   253919.50   257636.72   4216.47 o 
   3   9   4    13916.37    14881.87    512.60 o 
   5   9   4    54941.62    51345.71   1162.01 o 
   9   9   4    15128.09    13460.53   1049.63 o 
  11   9   4    10893.13    10622.33    740.89 o 
  13   9   4    24687.84    20377.17   1304.83 o 
   0  10   4    23135.17    23981.01   1690.93 o 
   2  10   4     1912.01     2588.18    240.14 o 
   4  10   4      183.19      896.17    230.01 o 
   6  10   4    12423.36    13712.00    674.71 o 
   8  10   4     2956.75     3760.52    460.41 o 
  10  10   4     2537.93     3415.11    447.16 o 
  12  10   4     1267.30     2586.29    440.02 o 
  14  10   4     1274.97     1880.57    603.51 o 
   1  11   4    20423.58    22088.71    688.91 o 
   3  11   4    62872.35    57961.18   1225.82 o 
   5  11   4     2453.36     3093.25    394.22 o 
   7  11   4    46545.39    40679.14   1183.29 o 
   9  11   4    34665.85    35191.54   1307.16 o 
  11  11   4       91.08     1172.71    386.96 o 
  13  11   4     3238.06     4230.99    839.00 o 
   0  12   4     1803.21     1996.42    380.03 o 
   2  12   4     2368.31     2156.46    252.34 o 
   4  12   4     1376.60     1083.90    295.05 o 
   6  12   4     1836.53     2031.20    355.09 o 
   8  12   4      164.93      354.91    300.74 o 
  10  12   4      372.36     1255.82    374.81 o 
  12  12   4      654.51     1150.66    399.04 o 
   1  13   4    25315.43    25753.28    894.60 o 
   3  13   4    47559.00    42643.51   1405.03 o 
   5  13   4    14948.68    16705.43    811.25 o 
   7  13   4     9584.00     9067.64    635.59 o 
   9  13   4    31821.97    29922.25   1549.87 o 
  11  13   4     5797.34     6442.48    649.58 o 
   0  14   4    26796.25    27719.51   1629.18 o 
   2  14   4    32730.03    30585.74    961.76 o 
   4  14   4    11543.99    11055.35    904.03 o 
   6  14   4    11015.73     9899.02    682.38 o 
   8  14   4    10329.60    11826.88    793.62 o 
  10  14   4    14159.20    14352.30    925.01 o 
  12  14   4     5621.39     5269.46    675.91 o 
   1  15   4      887.44     1235.41    297.42 o 
   3  15   4      275.97     1143.30    343.68 o 
   5  15   4     1307.69     1970.42    418.47 o 
   7  15   4     1009.91     2632.84    519.88 o 
   9  15   4     1169.39     2647.18    509.67 o 
  11  15   4      976.24     1871.45    745.65 o 
   0  16   4    72436.16    61833.07   2563.37 o 
   2  16   4     5976.05     7120.50    531.52 o 
   4  16   4    33565.18    28828.67   1298.76 o 
   6  16   4    41405.45    35727.01   1743.51 o 
   8  16   4     1987.39     2727.98    496.82 o 
  10  16   4     6757.74     5986.91    726.02 o 
   1  17   4     7945.67     8380.26    692.71 o 
   3  17   4      794.87     1470.93    429.46 o 
   5  17   4     2712.21     3629.92    556.42 o 
   7  17   4    10738.08    10745.02    915.87 o 
   9  17   4     1463.97     2571.39    606.50 o 
   0  18   4     2422.53     3225.81    774.85 o 
   2  18   4      300.40     1638.68    411.55 o 
   4  18   4      231.18     1477.79    532.17 o 
   6  18   4      608.10     1978.20    549.24 o 
   8  18   4        3.65     1456.17    604.08 o 
   1  19   4     5704.34     7104.02    734.13 o 
   3  19   4      652.24     2027.51    561.26 o 
   5  19   4     3084.73     4252.93    715.38 o 
   7  19   4     8591.73     9498.07   1017.87 o 
   0  20   4     6697.76     7093.49   1095.77 o 
   2  20   4      441.79     1608.84    656.46 o 
   4  20   4      422.06     1465.95    570.29 o 
   6  20   4     3501.59     4038.44    747.86 o 
   1  21   4     1891.94     4183.31    658.40 o 
   3  21   4      312.18      559.33    632.85 o 
   0  22   4     7930.20     6798.26   1130.75 o 
   1   1   5     1555.99      745.91    126.32 o 
   3   1   5    32887.52    31559.93    711.00 o 
   5   1   5     1698.59     1482.95    183.03 o 
   7   1   5      923.11     1657.81    214.24 o 
   9   1   5    10883.25    10324.12    531.64 o 
  11   1   5      149.41        0.00    322.99 o 
  13   1   5       46.08      835.50    474.22 o 
  15   1   5     1066.30     1795.50    623.19 o 
   0   2   5    18134.71    15818.00    871.47 o 
   4   2   5   118016.78   130715.80   2162.91 o 
   6   2   5    18177.93    16247.46    516.00 o 
   8   2   5    13177.74    13167.27    507.79 o 
  10   2   5    41621.64    37745.35   1279.94 o 
  12   2   5     1938.19     2287.53    508.89 o 
  14   2   5      450.64      947.62    487.78 o 
   1   3   5    67673.11    78593.66   1568.59 o 
   3   3   5      102.34      207.74    139.17 o 
   5   3   5    14225.15    13160.41    437.27 o 
   7   3   5     4189.60     3531.83    274.08 o 
   9   3   5    11689.02     9163.48    566.51 o 
  11   3   5       64.48     1030.43    385.23 o 
  13   3   5      667.48      927.52    411.53 o 
  15   3   5      942.12      527.61    513.93 o 
   0   4   5    14302.68    15528.69    802.84 o 
   2   4   5    26186.45    28555.00    667.01 o 
   4   4   5    43760.32    39782.21    829.21 o 
   6   4   5      910.08     1027.94    181.09 o 
   8   4   5    11250.61    10933.25    537.10 o 
  10   4   5     9686.46    10050.07    718.05 o 
  12   4   5        2.80      201.78    332.20 o 
  14   4   5     1918.22     2928.43    584.04 o 
   1   5   5   105843.45    99711.72   1899.25 o 
   3   5   5     4627.67     3799.89    257.96 o 
   5   5   5    21416.88    23678.18    656.05 o 
   7   5   5    20645.43    26497.54    729.30 o 
   9   5   5    47289.61    47318.41   1319.08 o 
  11   5   5     2360.72     3929.37    628.77 o 
  13   5   5      693.10     2005.31    559.31 o 
  15   5   5    11092.93    11581.65   1055.16 o 
   0   6   5    23396.59    22140.33    758.49 o 
   2   6   5    39606.54    35006.39    830.70 o 
   6   6   5     2145.12     3494.64    342.58 o 
   8   6   5    33026.68    29895.77    989.00 o 
  10   6   5    13871.65    15518.84    798.89 o 
  12   6   5     7115.24     7780.31    810.53 o 
  14   6   5     5897.91     5697.25    754.91 o 
   1   7   5     6101.82     6841.25    358.90 o 
   3   7   5      136.87      414.88    151.19 o 
   5   7   5     1925.37     3518.94    407.30 o 
   7   7   5    29524.47    27240.67    954.80 o 
   9   7   5     2126.83     2867.95    438.71 o 
  11   7   5     1820.03     2106.47    494.38 o 
  13   7   5     2096.25     2442.20    533.82 o 
  15   7   5      838.79     1518.96    547.49 o 
   0   8   5   301287.16   319211.41   7227.11 o 
   2   8   5    11250.25    12566.48    604.33 o 
   4   8   5      283.76      883.36    185.56 o 
   6   8   5    84501.71    80825.30   1897.07 o 
   8   8   5    58753.18    55023.21   1489.38 o 
  12   8   5    17101.51    18048.83   1522.17 o 
  14   8   5    14021.25    15573.85   1212.94 o 
   1   9   5    14755.86    18273.24    574.49 o 
   3   9   5     8403.00     9202.83    428.44 o 
   5   9   5     6375.94     7753.33    604.41 o 
   7   9   5     9273.09     8984.53    601.55 o 
   9   9   5     2172.20     2273.96    396.72 o 
  11   9   5     3161.09     3905.73    522.36 o 
  13   9   5     1313.56      954.41    448.71 o 
   0  10   5   347314.00   353124.16   8054.55 o 
   2  10   5     8669.32     9796.53    468.20 o 
   4  10   5     3463.67     4827.50    333.31 o 
   6  10   5    79890.97    74166.53   1828.64 o 
   8  10   5    49979.28    45283.73   1341.80 o 
  10  10   5      184.11      991.74    381.42 o 
  12  10   5    13215.45    14481.07    998.60 o 
  14  10   5    10172.05    11587.65   1082.99 o 
   1  11   5     1200.55     2195.69    257.47 o 
   3  11   5       13.98      483.83    196.95 o 
   5  11   5     1994.78     2895.16    447.67 o 
   7  11   5     1990.50     2191.85    389.18 o 
   9  11   5      993.90     2018.47    389.14 o 
  11  11   5       44.62     1386.04    479.95 o 
  13  11   5      367.52      999.76    444.62 o 
   0  12   5    13871.86    15567.93    851.80 o 
   2  12   5    17088.56    18330.45    692.17 o 
   4  12   5     5746.88     6832.13    490.26 o 
   6  12   5     1258.81     1736.96    344.07 o 
   8  12   5      724.49     1924.03    400.58 o 
  10  12   5     8222.56     9974.64    751.43 o 
  12  12   5     1599.40     2044.71    458.77 o 
   1  13   5      871.65     1158.33    273.46 o 
   3  13   5    15397.25    15443.01    834.06 o 
   5  13   5       70.11      585.64    308.94 o 
   7  13   5     4446.00     6212.93    577.39 o 
   9  13   5     9096.65     9318.28    728.07 o 
  11  13   5       12.88      710.17    449.47 o 
   0  14   5     6905.63     6413.68    707.04 o 
   2  14   5    16817.53    16800.27    763.05 o 
   4  14   5     8703.60     8357.49    640.79 o 
   6  14   5     2332.72     3197.01    486.69 o 
   8  14   5    12240.59    12321.26   1071.63 o 
  10  14   5     6625.31     8440.64    796.46 o 
  12  14   5       24.67     1612.83    493.84 o 
   1  15   5     2945.99     2972.56    382.27 o 
   3  15   5      323.59     1071.17    344.66 o 
   5  15   5      256.81      982.00    399.22 o 
   7  15   5     4480.61     5218.06    646.93 o 
   9  15   5      560.10     1111.81    436.15 o 
  11  15   5      686.20     2417.43    529.43 o 
   0  16   5    51376.36    44995.52   1863.14 o 
   2  16   5     1369.49     1539.62    372.82 o 
   4  16   5       85.98      867.87    363.32 o 
   6  16   5    33231.42    29083.16   1357.91 o 
   8  16   5     4282.24     5127.81    631.96 o 
  10  16   5       99.92     1294.63    513.38 o 
   1  17   5      584.89     1306.58    393.49 o 
   3  17   5     4106.25     4222.38    642.20 o 
   5  17   5      252.18      559.28    443.82 o 
   7  17   5       18.01     1340.92    485.61 o 
   9  17   5     4007.60     3697.44    653.68 o 
   0  18   5     5007.48     6534.11    999.19 o 
   2  18   5       89.37     1066.65    424.47 o 
   4  18   5      527.80     2204.54    546.50 o 
   6  18   5     3279.63     4985.55    752.96 o 
   8  18   5      189.56     1251.47    592.70 o 
   1  19   5    11615.00    12861.20    967.91 o 
   3  19   5     5031.22     6178.31    955.15 o 
   5  19   5    13686.44    11563.70   1058.75 o 
   7  19   5     9278.71     8886.72   1014.71 o 
   0  20   5    12294.28    15772.54   2014.15 o 
   2  20   5     1742.59     1975.61    661.66 o 
   4  20   5        0.98      125.01    504.04 o 
   6  20   5    12620.01    11145.12   1130.93 o 
   1  21   5     1826.08     3808.28    720.25 o 
   3  21   5     6280.68     7537.66   1039.50 o 
   0   0   6     8434.66     8767.67    619.41 o 
   2   0   6    36178.48    32491.60   1146.87 o 
   4   0   6    18006.66    19346.15    753.18 o 
   6   0   6    13344.02    11741.02    691.59 o 
   8   0   6      105.55      471.54    273.64 o 
  10   0   6     4432.77     6781.16   1104.05 o 
  12   0   6     3193.16     2983.10    855.74 o 
  14   0   6      364.80      944.01    808.28 o 
   1   1   6     3765.43     4851.94    244.33 o 
   3   1   6   348959.28   363856.31   6717.29 o 
   5   1   6     3092.98     2441.10    237.28 o 
  11   1   6      779.73      797.38    437.29 o 
  13   1   6      268.86     1491.89    524.58 o 
  15   1   6    14497.61    10637.95   1174.61 o 
   0   2   6   101147.52   114446.27   4264.80 o 
   4   2   6    76086.65    77582.33   1437.46 o 
   6   2   6      115.72      292.33    154.94 o 
   8   2   6    42179.84    42499.45   1521.29 o 
  10   2   6    55830.21    54379.46   1601.90 o 
  12   2   6     1104.22     1292.57    435.45 o 
  14   2   6     4329.41     3754.79    759.24 o 
   1   3   6     4307.11     4597.24    397.54 o 
   3   3   6    39203.46    42541.83    970.99 o 
   5   3   6      262.68      137.84    129.04 o 
   7   3   6      842.79      594.97    169.89 o 
   9   3   6     7381.16     7950.09    534.41 o 
  11   3   6      605.89     1369.39    424.94 o 
  13   3   6      241.31      429.95    373.21 o 
  15   3   6      916.00     1999.14    628.49 o 
   0   4   6    17739.01    19372.78    790.10 o 
   2   4   6   652966.88   705296.25  12844.66 o 
   4   4   6    91870.16    85856.42   1690.89 o 
   6   4   6     5432.16     6837.41    352.68 o 
   8   4   6   127738.27   126219.91   2540.31 o 
  10   4   6    84858.39    78066.65   2208.39 o 
  12   4   6      207.04      980.15    474.92 o 
  14   4   6    11620.04    12490.63   1075.88 o 
   1   5   6    22128.62    18944.40    561.40 o 
   3   5   6      633.18      427.38    149.74 o 
   5   5   6      841.79     1692.90    215.81 o 
   7   5   6    12224.82    15410.73    627.11 o 
   9   5   6     2636.29     3986.23    439.93 o 
  11   5   6      455.80      795.78    352.49 o 
  13   5   6      828.20     1055.44    598.78 o 
  15   5   6     1060.26     1569.90    535.72 o 
   0   6   6     7172.15     5612.02    408.49 o 
   2   6   6     7913.57     7811.45    363.24 o 
   4   6   6      403.16      728.32    178.60 o 
   6   6   6     2895.07     4086.15    385.94 o 
   8   6   6    29924.20    28415.66   1004.06 o 
  10   6   6     5459.44     5710.09    537.51 o 
  12   6   6     4651.02     4367.21    645.45 o 
  14   6   6     3342.62     3967.94    673.46 o 
   1   7   6     1578.12     2178.63    209.89 o 
   3   7   6    36737.20    33310.22    832.99 o 
   5   7   6    25735.15    23487.89   1009.77 o 
   7   7   6     5387.15     5332.27    434.75 o 
   9   7   6    65752.30    61805.79   1635.01 o 
  11   7   6    13766.16    11121.42    816.69 o 
  13   7   6     7908.88     7213.51    827.89 o 
  15   7   6    13957.52    12280.07   1129.66 o 
   0   8   6    51050.20    44362.69   1319.22 o 
   2   8   6      977.88      621.20    159.89 o 
   4   8   6      707.17      831.23    198.11 o 
   6   8   6    22481.10    22226.28   1052.02 o 
   8   8   6     4211.66     5615.44    516.37 o 
  10   8   6       20.10      926.26    309.30 o 
  12   8   6     7052.15     7791.51    858.39 o 
  14   8   6     1882.05     1875.20    541.17 o 
   1   9   6    86292.13    92664.23   1794.77 o 
   3   9   6    14998.08    17578.75    692.30 o 
   5   9   6     9727.24    11271.60    755.69 o 
   7   9   6    67309.60    59497.71   1562.55 o 
   9   9   6     7108.08     6410.93    567.74 o 
  11   9   6     4343.06     5199.30    547.71 o 
  13   9   6     8130.85     6429.33    794.11 o 
   0  10   6   385837.81   390464.91   8840.86 o 
   2  10   6     2069.47     3255.80    295.01 o 
   4  10   6     2706.46     3820.76    314.33 o 
   6  10   6   138856.48   127443.58   2805.94 o 
   8  10   6    22656.97    23687.35   1008.64 o 
  10  10   6     2047.72     2930.44    435.94 o 
  12  10   6    21353.08    20532.91   1162.00 o 
  14  10   6     9637.66    10134.38   1023.51 o 
   1  11   6    10534.95    10574.28    494.71 o 
   3  11   6     8606.88     8537.34    477.86 o 
   5  11   6     1754.89     1925.42    370.59 o 
   7  11   6    12358.11    11607.41    709.78 o 
   9  11   6     2685.45     3554.97    464.49 o 
  11  11   6      371.24     2000.00    403.45 o 
  13  11   6     2117.99     3573.84    659.28 o 
   0  12   6    75168.80    73516.57   2105.86 o 
   2  12   6    40722.24    37178.44   1117.66 o 
   4  12   6    18290.38    19791.19   1251.53 o 
   6  12   6    11656.04    11824.10    708.07 o 
   8  12   6      371.54     1366.76    357.00 o 
  10  12   6    21312.87    19537.01   1006.05 o 
  12  12   6     4168.34     5043.56    657.22 o 
   1  13   6       57.34      100.41    209.90 o 
   3  13   6     6396.44     7895.25    582.82 o 
   5  13   6        3.12      791.24    337.90 o 
   7  13   6      955.29     2021.38    372.21 o 
   9  13   6     3968.93     4044.04    510.52 o 
  11  13   6       21.23     1227.27    437.91 o 
   0  14   6      402.59     1429.86    409.80 o 
   2  14   6    14417.01    13880.89    702.98 o 
   4  14   6     1216.47     2249.64    458.82 o 
   6  14   6     1359.28     1822.34    436.96 o 
   8  14   6      948.93     2702.71    488.69 o 
  10  14   6     5284.01     5298.59    661.00 o 
  12  14   6      231.94     1954.75    532.40 o 
   1  15   6    17941.68    18003.80    907.11 o 
   3  15   6      243.41      669.94    347.14 o 
   5  15   6    13545.82    14822.75    943.60 o 
   7  15   6    22542.35    23830.49   1258.52 o 
   9  15   6     4211.20     3981.70    591.60 o 
  11  15   6     8299.03     9610.88   1015.33 o 
   0  16   6    25213.37    27464.39   1493.73 o 
   2  16   6     3913.52     4517.95    580.49 o 
   4  16   6     1441.96     1880.32    565.46 o 
   6  16   6    23742.30    21217.06   1336.45 o 
   8  16   6     1276.88     2733.27    639.66 o 
  10  16   6     1126.06     2093.37    532.47 o 
   1  17   6      200.70     1355.95    362.11 o 
   3  17   6     1609.04     2160.57    542.02 o 
   5  17   6       45.62     1065.61    533.67 o 
   7  17   6       69.51     1578.20    540.61 o 
   9  17   6     1295.27     1664.59    624.04 o 
   0  18   6    85936.55    78481.52   3267.99 o 
   2  18   6     5492.47     6261.13    693.68 o 
   4  18   6     2784.31     4022.44    716.67 o 
   6  18   6    51506.20    41393.38   3032.35 o 
   8  18   6     8347.18     9216.12   1028.47 o 
   1  19   6     1237.89     2566.54    596.32 o 
   3  19   6      550.83     1057.13    479.20 o 
   5  19   6       34.95      952.27    512.01 o 
   7  19   6     2020.60     2793.91    766.86 o 
   0  20   6    24970.64    25391.62   1899.25 o 
   2  20   6      720.18     2199.32    670.77 o 
   4  20   6       25.04      745.05    559.95 o 
   6  20   6    14625.23    15353.54   1257.65 o 
   1  21   6     9088.75    11243.74   1071.79 o 
   3  21   6     1787.31     2788.39    885.73 o 
   1   1   7    10951.51    13092.90    449.77 o 
   3   1   7   134664.70   142919.92   2777.78 o 
   5   1   7    16540.58    17948.10    572.67 o 
   7   1   7     1578.76     2687.19    284.54 o 
   9   1   7    82055.44    74228.97   1666.21 o 
  11   1   7      527.73     1310.17    412.78 o 
  13   1   7       15.63       24.42    411.10 o 
  15   1   7    12249.17    11284.89   1188.78 o 
   0   2   7      490.21     1030.85    594.86 o 
   2   2   7   105963.80   106227.76   2237.32 o 
   4   2   7     4497.77     4722.94    312.00 o 
   6   2   7    11983.66    13694.03    533.50 o 
   8   2   7    19537.31    22094.71    745.29 o 
  10   2   7     9183.97     9972.73    696.61 o 
  12   2   7      340.71      953.14    410.72 o 
  14   2   7     2973.18     2769.14    651.52 o 
   1   3   7    43315.39    41463.52   1119.55 o 
   5   3   7     5999.94     5405.49    260.70 o 
   7   3   7    14757.55    14022.71    727.09 o 
   9   3   7    49528.33    43922.04   1231.15 o 
  11   3   7     1932.06     2756.78    511.69 o 
  13   3   7      111.50      718.07    453.69 o 
  15   3   7    14163.73    15763.24   1461.28 o 
   0   4   7     4252.31     2762.56   1007.30 o 
   2   4   7     7422.76    10383.85    395.06 o 
   4   4   7     9276.69     9013.72    443.65 o 
   6   4   7     1371.43     2744.07    253.19 o 
   8   4   7      851.10      603.20    216.03 o 
  10   4   7     2276.94     1530.92    381.43 o 
  12   4   7      132.60     1427.70    416.37 o 
  14   4   7        2.60      417.61    435.89 o 
   1   5   7    42036.15    39319.60    932.21 o 
   3   5   7     8790.67     6732.27    334.26 o 
   5   5   7    10641.21    11431.23    600.02 o 
   7   5   7      654.78     1686.77    264.49 o 
   9   5   7    70277.77    64414.03   1661.57 o 
  11   5   7       62.49      753.08    400.05 o 
  13   5   7       91.39     1215.15    454.66 o 
  15   5   7    17629.37    16979.42   1463.88 o 
   0   6   7    19383.23    18786.19    747.60 o 
   2   6   7    12470.21    12178.80    477.48 o 
   4   6   7      523.59      252.96    162.70 o 
   6   6   7      900.65     1040.83    254.24 o 
   8   6   7    15367.96    14177.57    712.99 o 
  10   6   7     3545.13     3092.20    444.88 o 
  12   6   7      417.24     1681.50    441.85 o 
  14   6   7      772.20     1522.59    509.14 o 
   1   7   7     6373.53     6788.06    342.12 o 
   3   7   7    14971.62    15821.46    549.73 o 
   5   7   7    31857.82    31887.03    773.38 o 
   7   7   7       98.64      549.62    227.26 o 
   9   7   7     4963.86     4789.70    574.65 o 
  11   7   7     3456.17     4280.50    546.91 o 
  13   7   7     2742.32     3309.49    615.56 o 
  15   7   7      772.04     1674.92    551.66 o 
   0   8   7      721.06     1038.51    267.05 o 
   2   8   7     7456.90     7998.68    482.60 o 
   4   8   7     1215.74     1931.36    245.82 o 
   6   8   7     1104.84     2392.01    333.87 o 
   8   8   7       82.49      657.97    291.21 o 
  10   8   7     2726.51     3124.15    430.17 o 
  12   8   7      127.68      831.87    372.54 o 
  14   8   7       22.45      288.51    423.43 o 
   1   9   7    97666.52    98851.26   1901.82 o 
   3   9   7    23880.25    21383.17    660.18 o 
   5   9   7    17994.10    17408.27    665.88 o 
   7   9   7    88020.89    84079.17   2174.54 o 
   9   9   7     9143.04     9439.36    669.15 o 
  11   9   7     2678.75     4334.12    512.57 o 
  13   9   7    17455.19    15822.58   1251.04 o 
   0  10   7     9733.29    10713.33    706.74 o 
   4  10   7    14891.80    16438.98    676.93 o 
   6  10   7     3462.62     4320.05    459.68 o 
   8  10   7      548.16     1586.93    351.45 o 
  12  10   7     3332.22     3179.28    536.62 o 
  14  10   7      577.82     1426.99    498.84 o 
   1  11   7       37.01      245.66    188.28 o 
   3  11   7    20106.71    18898.67    786.82 o 
   5  11   7     1040.77     1046.66    325.60 o 
   7  11   7      515.82     1184.17    336.63 o 
   9  11   7     1351.47     2710.01    653.19 o 
  11  11   7     2489.06     2841.13    447.38 o 
  13  11   7      112.55     2149.71    627.67 o 
   0  12   7    40348.65    41443.18   1729.77 o 
   2  12   7     6181.83     6961.56    460.74 o 
   4  12   7     1712.38     2165.63    329.92 o 
   6  12   7    25944.55    24415.36   1019.65 o 
   8  12   7     2273.03     2765.00    546.30 o 
  10  12   7      236.23     1653.20    449.05 o 
  12  12   7     7753.31     9644.20    878.66 o 
   1  13   7     4635.23     6369.40    443.48 o 
   3  13   7    21826.07    20005.04    895.94 o 
   5  13   7       12.83      718.36    363.60 o 
   7  13   7    10744.34    11427.43    837.58 o 
   9  13   7     9474.04    10734.51    872.13 o 
  11  13   7       25.46      856.54    448.06 o 
   0  14   7     2400.41     4328.77    651.52 o 
   2  14   7     2217.75     1951.02    385.40 o 
   4  14   7       51.76      600.07    355.09 o 
   8  14   7      397.16     1771.97    428.52 o 
  10  14   7      392.32     2015.82    536.38 o 
  12  14   7      221.01     1799.90    668.03 o 
   1  15   7     6468.01     9049.18    742.16 o 
   3  15   7      148.32     1190.98    391.95 o 
   5  15   7     3583.85     3509.58    622.07 o 
   7  15   7    10075.56    10027.61    842.77 o 
   9  15   7      428.62     1917.49    457.67 o 
  11  15   7     2323.60     4109.15    635.51 o 
   0  16   7      574.32     2069.67    530.06 o 
   2  16   7      650.86     1850.01    438.95 o 
   4  16   7     1759.99     2896.51    574.17 o 
   6  16   7        3.22      761.31    494.29 o 
   8  16   7      368.56      591.70    528.47 o 
  10  16   7     1078.74     2031.97    691.36 o 
   1  17   7    38037.23    38624.97   1930.09 o 
   3  17   7     1023.09     1564.79    556.49 o 
   5  17   7    13571.07    16350.16   1783.20 o 
   7  17   7    43904.53    37480.57   2074.82 o 
   9  17   7        7.74     1625.07    709.05 o 
   0  18   7      321.16     1803.54    829.22 o 
   2  18   7      363.12      758.10    434.58 o 
   4  18   7     1961.61     3095.26    667.79 o 
   6  18   7     3958.96     4461.73    729.31 o 
   8  18   7      672.94     1856.02    700.61 o 
   1  19   7     2815.47     3542.65    647.91 o 
   3  19   7     2466.68     3542.07    621.30 o 
   5  19   7     2984.77     3121.18    666.61 o 
   7  19   7     3472.64     4212.69    784.59 o 
   0  20   7    25524.18    20732.19   2131.24 o 
   2  20   7     1965.68     3092.39    715.58 o 
   4  20   7     6891.16     7102.26   1116.95 o 
   6  20   7     9593.46    10946.06   1138.44 o 
   1  21   7     3221.05     3680.05    900.76 o 
   3  21   7     2486.41     2807.95    705.53 o 
   0   0   8   276458.22   302469.22  10597.60 o 
   2   0   8      729.84      546.80    233.73 o 
   4   0   8    20297.54    19352.04    778.44 o 
   6   0   8    17932.91    15904.72    834.70 o 
   8   0   8     5054.71     4139.75    595.76 o 
  10   0   8     6201.66     6460.73    829.97 o 
  12   0   8     6291.10     5518.56   1159.96 o 
  14   0   8      370.49        0.00    648.32 o 
   1   1   8     2555.10     2964.20    236.10 o 
   3   1   8    38523.54    41998.74   1064.89 o 
   5   1   8     1813.39     1781.89    220.50 o 
   7   1   8     1109.13     1825.09    256.66 o 
   9   1   8    24559.04    25489.75    854.23 o 
  11   1   8      256.50      291.75    368.36 o 
  13   1   8      296.96        2.81    407.21 o 
  15   1   8     3657.87     4901.58    855.47 o 
   0   2   8     1181.91     1334.38    438.63 o 
   2   2   8    11514.75    12358.75    563.49 o 
   4   2   8      221.32      568.85    159.21 o 
   6   2   8     5279.11     7413.37    409.00 o 
   8   2   8     5896.24     7667.05    464.78 o 
  12   2   8      398.28      928.01    427.41 o 
  14   2   8     1442.96     2493.97    656.64 o 
   1   3   8    83763.27    94870.77   2282.22 o 
   5   3   8    24028.21    22881.70    599.46 o 
   7   3   8     2203.22     2544.49    284.94 o 
   9   3   8   241172.38   224967.92   4915.00 o 
  11   3   8      325.52      914.44    353.03 o 
  13   3   8      441.80     1643.06    526.96 o 
  15   3   8    62499.45    54646.14   5583.50 o 
   0   4   8    14408.84    13614.39   2087.58 o 
   2   4   8    93317.18    96034.06   2090.04 o 
   4   4   8      452.59      620.33    173.66 o 
   6   4   8      620.29     1328.80    170.85 o 
   8   4   8    20657.35    20654.57    743.58 o 
  10   4   8    24675.55    22336.21   1059.58 o 
  12   4   8     2856.52     3791.02    589.54 o 
  14   4   8     2931.60     2648.55    576.41 o 
   1   5   8    12457.52    12574.57    645.57 o 
   3   5   8    30569.48    26076.21    915.75 o 
   5   5   8     1452.97     1672.00    220.28 o 
   7   5   8     1012.18     1824.91    270.70 o 
   9   5   8   135019.22   127441.11   2832.14 o 
  11   5   8     6296.35     6977.80    984.67 o 
  13   5   8      460.67     1176.68    418.74 o 
  15   5   8    28096.12    25164.09   1718.48 o 
   0   6   8    19116.86    22179.47    945.10 o 
   2   6   8      989.91     1399.33    190.98 o 
   4   6   8     2558.07     2385.01    246.22 o 
   6   6   8      345.49     1466.34    342.50 o 
   8   6   8    16723.94    15232.55    747.72 o 
  10   6   8     2319.08     2971.59    644.21 o 
  12   6   8     1047.50     2084.90    438.37 o 
  14   6   8      797.34     1475.68    496.03 o 
   1   7   8     3476.85     4197.74    318.69 o 
   3   7   8     2065.01     2101.90    229.78 o 
   5   7   8    13477.25    14369.21    556.69 o 
   7   7   8       10.75      817.23    237.27 o 
  11   7   8     3171.02     3115.41    477.09 o 
  13   7   8      914.69      350.48    388.81 o 
   0   8   8    54081.98    45690.83   1494.74 o 
   2   8   8       16.76      422.70    159.26 o 
   4   8   8     2083.34     2699.58    275.22 o 
   6   8   8    15763.16    16045.36   1027.92 o 
   8   8   8     3298.93     4360.83    455.92 o 
  10   8   8       87.21     1101.36    322.83 o 
  12   8   8     6550.83     8135.71    767.23 o 
  14   8   8      970.86     2444.81    619.44 o 
   1   9   8    30015.81    32538.08    858.36 o 
   3   9   8    22978.34    21889.53    759.00 o 
   5   9   8     2533.13     3721.11    377.85 o 
   7   9   8    32622.51    30392.27   1160.22 o 
   9   9   8    12004.12    13166.34    779.47 o 
  11   9   8      944.99     1176.66    360.73 o 
  13   9   8     5557.66     4889.65    722.31 o 
   0  10   8    18252.28    19870.75   1268.00 o 
   2  10   8     2477.63     3316.26    301.01 o 
   4  10   8     2904.01     3950.00    351.30 o 
   6  10   8    18903.87    18593.88   1167.96 o 
   8  10   8     1035.80     1448.01    350.65 o 
  12  10   8     9806.82     9424.72    838.73 o 
   1  11   8    54481.40    51043.16   1177.28 o 
   3  11   8    47727.23    46307.32   1128.53 o 
   5  11   8     2320.98     2018.40    413.76 o 
   7  11   8    93093.24    81472.19   2037.10 o 
   9  11   8    34543.15    34601.34   1560.03 o 
  11  11   8     5047.49     4616.95    867.50 o 
  13  11   8    13134.38    14011.21   1467.11 o 
   0  12   8     5185.59     6965.39    775.25 o 
   2  12   8     5338.11     6229.62    541.10 o 
   4  12   8     9704.68     9983.48    747.30 o 
   6  12   8     1476.62     2483.80    462.01 o 
   8  12   8      220.30     1019.40    370.87 o 
  10  12   8     4559.46     4912.62    643.29 o 
  12  12   8       87.44      827.58    442.76 o 
   1  13   8    18573.80    20115.58    911.86 o 
   3  13   8    29705.25    27261.54   1218.57 o 
   5  13   8     3471.59     4954.84    606.26 o 
   7  13   8    13752.64    15162.83   1060.58 o 
   9  13   8     5674.83     6586.15    684.14 o 
  11  13   8      169.25     1305.00    443.77 o 
   0  14   8      964.09     2312.10    589.19 o 
   2  14   8     2628.28     2902.80    567.08 o 
   4  14   8     5475.76     5975.33    748.33 o 
   6  14   8     1249.31     1890.82    445.23 o 
   8  14   8        3.22     1108.05    431.93 o 
  10  14   8     5748.25     5721.86    688.50 o 
  12  14   8     2102.43     2780.80    570.99 o 
   1  15   8      967.26     1690.41    379.39 o 
   5  15   8      753.43     1748.50    529.17 o 
   7  15   8     1840.56     3730.35    678.96 o 
   9  15   8     1287.21     2518.53    698.75 o 
  11  15   8     1425.34     2862.37    622.07 o 
   0  16   8     8471.97     9753.16   1073.60 o 
   2  16   8     5346.59     7300.57    711.44 o 
   4  16   8     2672.28     3219.96    612.41 o 
   6  16   8     7983.71     9382.78    986.67 o 
   8  16   8     1761.85     2708.54    653.81 o 
  10  16   8     1315.39     2827.72    777.58 o 
   1  17   8    49785.64    40952.72   1562.56 o 
   3  17   8     2995.16     2920.77    618.45 o 
   5  17   8    25726.49    21392.64   1384.24 o 
   7  17   8    48319.70    41565.95   2952.27 o 
   9  17   8      356.10     1809.05    708.42 o 
   0  18   8    22442.13    22449.55   4065.70 o 
   2  18   8     3450.62     3406.82    566.22 o 
   4  18   8     1249.38     1284.63    535.38 o 
   6  18   8    19187.40    19541.00   1395.72 o 
   8  18   8     3005.52     4421.63    840.73 o 
   1  19   8    49677.04    42319.36   2062.00 o 
   3  19   8      699.43     1971.22    563.05 o 
   5  19   8    18244.49    18802.22   1365.52 o 
   7  19   8    42578.35    40559.76   2059.71 o 
   0  20   8      194.10     1779.85   1486.37 o 
   2  20   8     1305.24     1914.02    658.29 o 
   4  20   8     2480.56     2904.93    643.20 o 
   1  21   8     3033.99     4768.49   1007.47 o 
   3  21   8     1394.68     1677.23    653.83 o 
   1   1   9       69.16      361.40    155.14 o 
   3   1   9      300.21      751.71    197.86 o 
   5   1   9        5.37        0.00    151.17 o 
   7   1   9      444.46      433.04    190.96 o 
   9   1   9     2472.52     3510.98    380.93 o 
  11   1   9     1433.32     1100.42    402.00 o 
  13   1   9      152.77      482.44    499.14 o 
  15   1   9       60.70      747.24    549.95 o 
   0   2   9    32927.98    36005.06   1283.88 o 
   2   2   9   153010.84   159739.00   3298.58 o 
   4   2   9     1230.09      987.71    182.39 o 
   6   2   9      932.48      864.09    206.37 o 
   8   2   9    32668.21    29751.29    888.29 o 
  10   2   9    26633.27    24782.27   1089.34 o 
  12   2   9     5086.72     4515.80    631.53 o 
  14   2   9     2651.91     3009.13    675.87 o 
   1   3   9   109985.05   119397.10   2822.16 o 
   5   3   9     7323.45     5492.18    311.88 o 
   7   3   9    67166.28    58425.68   1341.19 o 
   9   3   9    12161.13    10773.25    812.05 o 
  11   3   9     3234.32     2546.84    467.51 o 
  13   3   9     5783.41     4423.43    653.50 o 
  15   3   9     8721.81     9681.97   1206.64 o 
   0   4   9     4407.57     5248.09    940.68 o 
   2   4   9     1232.42     1943.65    240.62 o 
   4   4   9     3527.16     4399.12    310.64 o 
   6   4   9     3496.21     5433.08    416.25 o 
   8   4   9     1295.43     1350.64    354.49 o 
  10   4   9      154.72      724.93    322.71 o 
  12   4   9       10.00      387.17    400.97 o 
  14   4   9      187.10      812.35    459.54 o 
   1   5   9      196.87      441.75    179.11 o 
   3   5   9     1022.62      765.22    176.21 o 
   5   5   9      130.03      312.22    179.69 o 
   7   5   9      121.37      900.93    244.37 o 
   9   5   9      527.81     1726.87    331.44 o 
  11   5   9       43.11     1176.30    398.69 o 
  13   5   9      119.06      589.92    422.35 o 
  15   5   9      239.37      988.39    558.40 o 
   0   6   9    24261.09    22037.28    925.40 o 
   2   6   9     8152.27    10445.08    514.08 o 
   4   6   9    11948.85    14388.18    568.77 o 
   6   6   9     5595.46     6283.77    418.71 o 
   8   6   9     1443.89     1703.04    326.12 o 
  10   6   9      183.85     1188.58    304.02 o 
  12   6   9     9443.52    10035.79    990.23 o 
  14   6   9       18.28     1204.60    505.31 o 
   1   7   9       17.23      240.58    151.35 o 
   3   7   9     4985.55     5673.42    439.49 o 
   5   7   9      556.42      922.22    207.20 o 
   7   7   9     1273.00     1116.04    254.90 o 
   9   7   9     2897.49     3506.62    435.09 o 
  11   7   9      118.18     1399.26    461.36 o 
  13   7   9      185.02      590.78    438.42 o 
   0   8   9     5268.18     4583.13    426.03 o 
   2   8   9    29037.78    27194.15   1239.62 o 
   4   8   9     5420.28     7583.01    481.75 o 
   6   8   9      975.73     1411.51    279.18 o 
   8   8   9     8335.21     8081.87    619.55 o 
  10   8   9    10136.94     9818.59    799.66 o 
  12   8   9      182.42     1068.44    466.09 o 
  14   8   9       79.81     1180.06    616.42 o 
   1   9   9     2031.02     2378.54    293.72 o 
   5   9   9    15746.79    16450.19    739.75 o 
   7   9   9        7.59      821.45    401.32 o 
   9   9   9       12.47      919.22    320.71 o 
  11   9   9     2241.91     4172.74    497.38 o 
  13   9   9     2443.86     3422.22    663.29 o 
   0  10   9    58096.82    59535.97   1916.87 o 
   2  10   9    26513.57    23523.94    770.68 o 
   4  10   9    25603.00    23695.76    889.28 o 
   6  10   9    17705.50    19657.97    860.70 o 
   8  10   9      957.73     1750.48    396.10 o 
  10  10   9    14413.02    13562.17   1024.87 o 
  12  10   9     3085.12     3327.20    640.32 o 
   1  11   9   172575.38   155507.30   3046.31 o 
   3  11   9   132980.94   125686.53   2597.89 o 
   5  11   9    88972.49    86953.74   2323.99 o 
   7  11   9   131737.42   118820.81   3006.06 o 
   9  11   9    43634.14    42168.14   1959.50 o 
  11  11   9    50953.27    49804.25   1880.43 o 
  13  11   9    23667.43    27097.05   2551.39 o 
   0  12   9    87157.21    80004.90   3056.41 o 
   2  12   9     1552.71     2642.46    379.83 o 
   4  12   9     3007.94     3922.80    432.47 o 
   6  12   9    25204.03    23291.83   2028.00 o 
   8  12   9     8524.09     8699.14    761.28 o 
  10  12   9      464.64     1411.99    521.66 o 
  12  12   9     4150.25     5420.79    822.21 o 
   1  13   9     1222.48     1791.67    389.09 o 
   3  13   9     1660.92     2059.23    480.48 o 
   5  13   9      639.87     1055.62    394.77 o 
   7  13   9     4298.34     5947.11    669.56 o 
   9  13   9      107.69      980.20    389.97 o 
   0  14   9     7218.79     6813.94    976.42 o 
   2  14   9     1164.20     1427.02    430.82 o 
   4  14   9     1480.96     2122.10    533.57 o 
   6  14   9     3579.02     3940.49    661.59 o 
   8  14   9     1780.02     2229.43    646.34 o 
  10  14   9        0.19     1278.34    504.46 o 
   1  15   9      355.30     1167.35    395.22 o 
   3  15   9      111.85     1174.90    425.35 o 
   5  15   9     1845.61     3074.08    580.13 o 
   7  15   9       92.00     1034.69    535.36 o 
   9  15   9       23.88     1556.01    599.74 o 
  11  15   9       26.64     1235.73    608.98 o 
   0  16   9    49649.96    45927.93   3585.37 o 
   2  16   9      305.07     1361.60    410.37 o 
   4  16   9     1795.73     2048.46    530.41 o 
   6  16   9    22973.81    21045.86   1386.69 o 
   8  16   9     1271.26     2444.17    674.38 o 
  10  16   9      708.93     1626.33    752.03 o 
   1  17   9       42.51     1124.73    469.08 o 
   3  17   9      336.39     1001.53    541.40 o 
   5  17   9       41.41      613.20    623.15 o 
   7  17   9      381.42     2076.56    584.61 o 
   9  17   9     1186.28     1896.40    702.02 o 
   0  18   9    19945.29    18768.53   1951.42 o 
   2  18   9      593.33     1612.54    548.06 o 
   4  18   9      103.73     1441.43    522.85 o 
   6  18   9    10343.46    10572.02   1056.27 o 
   8  18   9     2200.40     3638.50    806.26 o 
   1  19   9      519.44     1910.90    597.46 o 
   3  19   9     4462.62     5818.16    806.76 o 
   5  19   9     3364.07     4510.59    753.25 o 
   7  19   9      443.32     2280.26    729.79 o 
   0  20   9     9726.25     9107.03   1816.32 o 
   2  20   9        3.80     1293.75    749.21 o 
   4  20   9      415.26     1331.76    602.18 o 
   1  21   9      853.91     3096.68   1048.45 o 
   3  21   9      173.32     1070.09    785.52 o 
   0   0  10    49558.71    57010.08   2387.99 o 
   2   0  10     2046.40     3916.22    414.19 o 
   4   0  10      137.38     1016.88    327.69 o 
   6   0  10    14764.08    14997.26    842.51 o 
   8   0  10     2520.72     2110.24    517.46 o 
  10   0  10     2795.84     1988.69    554.09 o 
  12   0  10      688.30     1646.82    686.95 o 
  14   0  10     1077.90     1298.50    799.45 o 
   1   1  10    10341.16    12496.48    443.58 o 
   3   1  10      668.35      481.84    181.72 o 
   5   1  10    11085.96    11008.18    652.33 o 
   7   1  10       17.27      365.22    203.72 o 
   9   1  10      102.84      497.10    250.37 o 
  11   1  10     1012.05      621.07    352.90 o 
  13   1  10      272.03      385.14    498.24 o 
  15   1  10       52.52     1590.80    631.56 o 
   0   2  10     8964.52     9968.84    783.57 o 
   2   2  10    89544.98    89459.07   1964.37 o 
   4   2  10      338.97      462.15    160.84 o 
   6   2  10      420.36      556.79    170.01 o 
   8   2  10    24688.98    28003.84    880.43 o 
  10   2  10    18854.55    20822.58   1641.83 o 
  12   2  10     6886.30     6150.23    748.91 o 
  14   2  10     1823.89     2820.37    858.15 o 
   1   3  10    10012.42    11250.61    507.73 o 
   3   3  10     9315.33    10609.43    516.27 o 
   5   3  10     3448.87     2591.52    263.46 o 
   7   3  10    30882.77    27631.31    815.29 o 
   9   3  10    32239.34    33578.25   1101.36 o 
  11   3  10     9185.85     7698.64    675.62 o 
  13   3  10     4514.27     3806.59    642.79 o 
  15   3  10     2889.19     3743.14    919.52 o 
   0   4  10    71861.69    71823.37   3084.16 o 
   2   4  10    92610.39    98179.86   2149.38 o 
   4   4  10    11093.36    10254.43    511.64 o 
   6   4  10    48797.97    45276.07   1391.03 o 
   8   4  10    44922.91    44005.85   1500.33 o 
  10   4  10    38935.55    34283.19   1348.13 o 
  12   4  10    36209.78    33268.36   2301.45 o 
  14   4  10     3208.05     3609.50    680.82 o 
   1   5  10     1170.37     1953.33    241.72 o 
   3   5  10    16088.16    13753.10    702.37 o 
   5   5  10     3560.33     5339.39    352.24 o 
   7   5  10      290.67      676.39    241.50 o 
   9   5  10    24306.80    24371.40   1074.59 o 
  11   5  10     2748.00     3701.33    508.80 o 
  13   5  10      821.28     1564.71    499.31 o 
  15   5  10     8686.31     9080.57   1197.48 o 
   0   6  10     1898.25     1441.31    224.99 o 
   4   6  10      707.12     1417.04    321.33 o 
   6   6  10     3896.48     5512.32    430.94 o 
   8   6  10     1339.77     1408.61    323.08 o 
  10   6  10      216.61     1282.68    365.27 o 
  12   6  10     5450.00     7504.98    753.43 o 
  14   6  10      238.52      825.96    496.62 o 
   1   7  10     1237.56     1241.93    170.40 o 
   3   7  10     2276.72     2429.79    271.81 o 
   5   7  10        4.92      573.73    226.76 o 
   7   7  10      725.95     1286.31    253.09 o 
   9   7  10     1986.46     4087.33    520.36 o 
  11   7  10       80.37      708.27    407.33 o 
  13   7  10        3.26        0.00    368.13 o 
   0   8  10     6453.40     7353.10    659.87 o 
   2   8  10    23705.11    24385.50    780.81 o 
   4   8  10      622.21     1091.92    244.76 o 
   6   8  10     3035.29     3016.39    355.74 o 
   8   8  10       33.78      803.92    342.42 o 
  10   8  10     1714.87     1865.42    384.49 o 
  12   8  10        2.98     1024.99    609.15 o 
  14   8  10      290.95      455.08    514.16 o 
   1   9  10     9605.69     9048.98    441.44 o 
   3   9  10    15463.18    16516.54    675.65 o 
   5   9  10    13449.66    14292.62    872.05 o 
   7   9  10    15717.02    16977.66    815.67 o 
  11   9  10    11242.92    11391.24    867.28 o 
  13   9  10     8185.39     8350.09    961.60 o 
   0  10  10    56309.90    56769.56   1863.27 o 
   2  10  10    60461.96    58676.54   1491.23 o 
   4  10  10    43726.97    44928.86   1281.01 o 
   6  10  10    18703.16    18121.09    945.93 o 
   8  10  10     5265.98     4937.05    573.33 o 
  10  10  10    28930.96    26336.59   1622.79 o 
  12  10  10     5449.80     6262.81    800.85 o 
   1  11  10    30661.85    30731.65   1135.83 o 
   3  11  10     8102.94    10151.76    598.79 o 
   5  11  10     4591.08     5253.64    566.93 o 
   7  11  10    32407.72    30320.54   1525.72 o 
   9  11  10     2610.48     3216.45    556.51 o 
  11  11  10      958.92     2066.11    640.60 o 
  13  11  10     7909.27    10330.08   1063.19 o 
   0  12  10   181100.59   178486.58   5873.59 o 
   2  12  10      144.77     1204.97    351.89 o 
   4  12  10     8002.63     7615.20    762.39 o 
   6  12  10    76653.52    70173.14   2264.47 o 
   8  12  10     5292.26     7099.53    696.70 o 
  10  12  10     3011.14     4271.48    615.42 o 
  12  12  10    10741.61    10591.37   1171.76 o 
   1  13  10      398.61      958.95    350.57 o 
   3  13  10      228.69      508.02    371.68 o 
   5  13  10        0.17     1200.27    488.81 o 
   9  13  10     3198.92     4342.14    940.16 o 
  11  13  10      459.21     2004.10    604.17 o 
   0  14  10      180.56      920.88    619.36 o 
   2  14  10     2821.70     2084.81    507.80 o 
   4  14  10     6615.67     6004.81    771.38 o 
   6  14  10        2.56     1188.34    500.98 o 
   8  14  10      697.71     2347.28    609.59 o 
  10  14  10     1385.48     1984.63    594.59 o 
   1  15  10     1353.60     2423.74    467.53 o 
   3  15  10     6593.29     5385.65    746.60 o 
   5  15  10      117.76     1311.45    498.53 o 
   7  15  10     1311.15     2109.98    592.10 o 
   9  15  10     3292.17     2811.29    692.03 o 
  11  15  10      318.46     1811.89    572.15 o 
   2  16  10       45.95     1409.11    458.17 o 
   4  16  10      340.42     1377.46    499.89 o 
   6  16  10     3385.27     3642.84    693.28 o 
   8  16  10       17.62      355.29    530.20 o 
  10  16  10       44.63     1965.39    752.26 o 
   1  17  10     2919.86     4685.29    699.75 o 
   3  17  10      625.75      797.94    564.36 o 
   5  17  10     1128.61     1928.29    781.03 o 
   7  17  10     4857.67     5050.79    790.86 o 
   9  17  10     1538.33     2515.39    701.94 o 
   0  18  10   103277.66    88465.20   4469.87 o 
   2  18  10      755.88      954.00    514.39 o 
   4  18  10       47.25      753.67    513.97 o 
   6  18  10    33956.87    33033.00   1845.11 o 
   8  18  10     5309.92     7157.79    986.28 o 
   1  19  10     9951.15    11475.32   1823.92 o 
   3  19  10     3130.15     4936.66    846.64 o 
   5  19  10     2268.58     2883.53    693.82 o 
   7  19  10     9641.16    12270.70   1239.45 o 
   0  20  10    15285.80    18421.83   2086.33 o 
   2  20  10     1629.67      585.72    738.76 o 
   4  20  10     2842.14     2622.73    805.00 o 
   1  21  10       15.17     1112.03    806.91 o 
   1   1  11    23873.92    21814.13    616.69 o 
   3   1  11    11497.25    14331.97    970.67 o 
   5   1  11     1466.08     2082.09    258.16 o 
   7   1  11    46476.64    42438.59   1072.50 o 
   9   1  11    19997.01    21040.75    813.67 o 
  11   1  11     5534.71     6103.07    672.33 o 
  13   1  11     7570.88     7119.45    933.57 o 
  15   1  11     1399.93     2191.71    682.15 o 
   0   2  11    74109.88    71666.87   2325.67 o 
   2   2  11    14424.45    14123.92    608.72 o 
   4   2  11      720.08      550.47    173.88 o 
   6   2  11    42874.83    40363.53    942.70 o 
  10   2  11     1273.36     2210.24    409.29 o 
  12   2  11     8678.51    10304.88    874.35 o 
  14   2  11     5046.87     6952.82    942.87 o 
   1   3  11       10.56      421.05    180.88 o 
   3   3  11     1377.31     2779.77    272.76 o 
   5   3  11      302.87      379.33    180.41 o 
   7   3  11     7493.33     8267.42    474.32 o 
   9   3  11    19926.84    20708.28   1369.63 o 
  11   3  11     2946.96     3197.54    473.05 o 
  13   3  11      912.03     1590.30    518.09 o 
  15   3  11     2916.12     3685.57   1226.33 o 
   0   4  11   116270.47   108327.68   4373.42 o 
   4   4  11      305.12     1118.74    210.54 o 
   8   4  11    48869.29    48918.31   1898.59 o 
  12   4  11       45.02      412.87    484.10 o 
  14   4  11    10799.69    12396.19   1762.56 o 
   1   5  11     2013.09     2846.84    281.93 o 
   3   5  11     9321.19    11105.11    503.82 o 
   5   5  11     1789.13     2508.94    262.06 o 
   7   5  11    12417.86    13222.25    662.33 o 
   9   5  11    21970.98    22656.45   1038.27 o 
  11   5  11     4834.87     5292.03    596.00 o 
  13   5  11     3380.97     4652.64    782.21 o 
   0   6  11     5038.49     5204.50    849.40 o 
   2   6  11     2128.11     2713.03    257.54 o 
   4   6  11     1109.03     2613.49    355.49 o 
   6   6  11      355.75      286.96    217.76 o 
   8   6  11      109.45      875.79    286.99 o 
  10   6  11        0.56      928.35    356.99 o 
  12   6  11      757.42      952.32    405.64 o 
  14   6  11      258.75      961.11    507.65 o 
   1   7  11    13402.53    12688.10    734.05 o 
   3   7  11     4581.83     5793.64    477.54 o 
   5   7  11     2949.24     3266.67    324.42 o 
   7   7  11     9484.30    10033.55    607.24 o 
   9   7  11      238.18     1035.32    351.27 o 
  11   7  11     5289.52     5652.60    612.22 o 
  13   7  11       12.54        4.63    389.80 o 
   0   8  11      669.16      544.99    226.00 o 
   2   8  11      784.48     1914.87    260.72 o 
   4   8  11      866.50     1151.93    240.40 o 
   6   8  11     1340.41     1979.78    332.57 o 
   8   8  11      287.66      982.06    358.73 o 
  10   8  11      493.25     1213.53    368.42 o 
  14   8  11        3.66      455.00    490.48 o 
   1   9  11    13662.62    15754.89    667.07 o 
   3   9  11    29375.63    27835.87   1053.81 o 
   7   9  11    37967.12    32657.49   1961.49 o 
   9   9  11    31135.99    29394.61   1439.23 o 
  11   9  11      625.76     1894.54    521.54 o 
  13   9  11     9745.15     8411.24   1469.94 o 
   0  10  11   196950.19   196195.77   6311.75 o 
   2  10  11    88613.30    86227.13   2263.35 o 
   4  10  11    83278.71    81315.69   2311.41 o 
   6  10  11   105431.70    94842.68   2711.90 o 
   8  10  11    55892.17    53231.69   1701.66 o 
  10  10  11    35640.28    32547.81   1496.87 o 
  12  10  11    31181.35    29673.68   1799.21 o 
   1  11  11     4028.02     4973.36    542.64 o 
   3  11  11     9310.90    10104.05    709.52 o 
   5  11  11     5337.04     5199.95    630.59 o 
   7  11  11      365.02     1180.57    390.98 o 
   9  11  11     9948.02     9669.14    809.82 o 
  11  11  11      378.79      292.16    894.07 o 
  13  11  11      685.48     1848.58    584.46 o 
   0  12  11   189560.80   185244.55   6060.00 o 
   2  12  11   115207.25   116836.28   4212.77 o 
   4  12  11    26049.59    23160.64   1779.96 o 
   6  12  11    80474.01    70119.24   3107.49 o 
  10  12  11    29744.56    31780.60   2440.95 o 
  12  12  11     5663.79     6295.57    838.79 o 
   1  13  11     6574.28     7722.17    910.19 o 
   3  13  11    11597.90    12612.75    957.54 o 
   5  13  11       34.11      708.35    456.25 o 
   7  13  11    10509.38    11110.46   1003.12 o 
   9  13  11     3702.97     5310.70    745.79 o 
  11  13  11       32.84     2150.51    747.00 o 
   0  14  11       96.35     1984.52    630.45 o 
   2  14  11     3086.19     3173.97    502.87 o 
   4  14  11      728.83     2007.52    634.80 o 
   6  14  11      671.41     2323.27    576.99 o 
   8  14  11       46.75      808.84    496.12 o 
  10  14  11     1531.79     2405.47    633.75 o 
   1  15  11       16.45      855.31    402.72 o 
   3  15  11    12166.02    12123.71   1174.65 o 
   5  15  11        7.93     1342.97    505.61 o 
   7  15  11      465.81     2796.38    621.65 o 
   9  15  11     9515.37     8732.74   1036.86 o 
   0  16  11     2146.20     3855.81    809.71 o 
   2  16  11      958.55     1630.15    529.04 o 
   4  16  11      571.29     1005.76    548.41 o 
   6  16  11      205.69     1832.67    549.08 o 
   8  16  11       40.11     1554.39    628.83 o 
  10  16  11     1319.02     2862.14    800.80 o 
   1  17  11     5769.92     7122.20    822.06 o 
   3  17  11    10369.34     9568.16   1108.63 o 
   5  17  11     1706.55     2729.85    686.72 o 
   7  17  11     9055.60     8698.24    995.86 o 
   9  17  11     8595.55     9661.67   1106.21 o 
   0  18  11       22.34     1422.06    838.96 o 
   2  18  11        9.02      842.20    565.92 o 
   4  18  11       98.05      669.18    586.53 o 
   6  18  11      331.68     1626.74    729.42 o 
   8  18  11      431.51     3294.25    751.25 o 
   1  19  11        1.08      299.44    553.97 o 
   3  19  11      154.51      730.30    590.22 o 
   5  19  11        0.17      546.05    629.40 o 
   0  20  11      127.59      403.65    811.35 o 
   2  20  11     1512.90     2511.89   1076.63 o 
   4  20  11     4696.87     4883.02    981.95 o 
   1  21  11        4.87     1606.76    932.08 o 
   0   0  12    28089.50    35768.04   2549.19 o 
   2   0  12   116656.25   134307.64   4067.09 o 
   4   0  12     4014.46     4756.11    529.22 o 
   6   0  12    43691.60    40821.00   1454.14 o 
   8   0  12    16836.80    13337.07   1137.32 o 
  10   0  12     9298.10     6789.88    736.16 o 
  12   0  12       27.06        0.00   1535.54 o 
  14   0  12     1646.16      612.61   1032.68 o 
   1   1  12    16666.11    14416.03    686.01 o 
   3   1  12     1759.66     1227.77    212.37 o 
   5   1  12     1319.37     1702.51    254.52 o 
   7   1  12    12938.92    14619.07    638.51 o 
   9   1  12      552.21     1288.88    303.75 o 
  11   1  12     1863.54     3021.18    544.40 o 
  13   1  12      342.71     1248.79    532.48 o 
  15   1  12      193.01      863.43    552.51 o 
   0   2  12   354591.69   387120.88  10966.51 o 
   2   2  12    10468.08     9713.59    468.07 o 
   4   2  12    12072.70    13043.35    513.57 o 
   6   2  12   128701.22   130470.33   2423.77 o 
   8   2  12    29021.47    32087.13    967.40 o 
  10   2  12     1173.92     2623.91    418.91 o 
  12   2  12    31073.95    32834.79   2021.42 o 
  14   2  12    10235.65    11733.39   1184.85 o 
   1   3  12    80873.60    82733.77   2108.89 o 
   3   3  12    24916.33    22260.02    686.23 o 
   5   3  12    73332.84    75189.56   1594.62 o 
   7   3  12    48357.85    48361.90   1201.52 o 
   9   3  12    26190.05    24829.07    971.69 o 
  11   3  12    23098.22    22967.61   1118.91 o 
  13   3  12    21300.53    20064.18   1262.97 o 
  15   3  12     4196.93     6962.70    951.57 o 
   0   4  12    68119.62    69218.45   5634.56 o 
   2   4  12     2063.98     2616.24    240.73 o 
   4   4  12      915.04      928.87    202.55 o 
   6   4  12    57997.80    61353.52   1304.04 o 
   8   4  12     2851.32     3336.57    392.71 o 
  10   4  12     3912.84     4774.79    539.26 o 
  12   4  12    25653.33    24028.30   1333.25 o 
  14   4  12      146.31      408.38    706.38 o 
   1   5  12    16910.18    18949.51    742.33 o 
   3   5  12    25053.99    23256.76    902.48 o 
   5   5  12     7632.26     7923.44    434.08 o 
   7   5  12    28926.33    25360.28   1107.87 o 
   9   5  12    24034.02    28040.04   1750.60 o 
  11   5  12     7963.58     7404.43    686.37 o 
  13   5  12     7321.47     8529.29   1404.65 o 
   0   6  12     7552.49     8570.55   1032.07 o 
   2   6  12      458.92      341.47    198.29 o 
   4   6  12     1639.67     1549.94    330.75 o 
   6   6  12     8476.75     8404.81    532.07 o 
   8   6  12     1132.99     2352.98    361.27 o 
  10   6  12       24.13      925.05    350.08 o 
  12   6  12     4900.25     5091.27    848.23 o 
  14   6  12        0.35      451.26    503.34 o 
   1   7  12      909.26     1117.47    243.91 o 
   3   7  12    13540.22    15860.54    928.23 o 
   5   7  12     2772.91     3676.76    413.71 o 
   9   7  12     2598.58     2993.43    581.50 o 
  11   7  12       59.18      597.48    420.31 o 
  13   7  12      373.27     1229.90    513.73 o 
   0   8  12     5357.02     7512.20   1253.18 o 
   2   8  12        4.78      443.62    247.59 o 
   4   8  12      734.53      683.52    262.49 o 
   6   8  12     6247.80     5581.66    602.57 o 
   8   8  12      279.18     1144.44    392.28 o 
  10   8  12      151.60     1362.25    581.34 o 
  12   8  12     3065.23     2411.51    517.59 o 
  14   8  12      551.48      589.44    513.33 o 
   1   9  12     8611.39    10859.67   1184.95 o 
   3   9  12    16231.15    15723.39    778.69 o 
   5   9  12      282.36      550.52    331.01 o 
   7   9  12     5547.45     4714.81    586.90 o 
   9   9  12     7358.64     8836.08    830.95 o 
  11   9  12       40.52     1256.29    642.76 o 
  13   9  12      451.24      752.60    489.69 o 
   0  10  12   283845.44   249885.09  14479.28 o 
   2  10  12      124.61      682.54    340.25 o 
   4  10  12     7684.95    10621.54   1151.30 o 
   6  10  12    76528.65    71166.63   2208.45 o 
   8  10  12    17926.64    17051.40   1103.47 o 
  10  10  12       12.22      785.34    456.07 o 
  12  10  12    23203.80    23572.48   1788.08 o 
   1  11  12    18122.37    19594.54    987.41 o 
   3  11  12    50121.03    46383.77   1530.70 o 
   5  11  12      131.84      915.49    509.57 o 
   7  11  12    33150.93    32051.51   2842.81 o 
   9  11  12    33389.24    32696.41   2465.07 o 
  11  11  12       67.75      762.03    730.59 o 
   0  12  12     7898.64    11324.42   1106.20 o 
   2  12  12    24211.30    25255.01   1156.26 o 
   4  12  12    13583.09    12153.50   1097.69 o 
   6  12  12     1808.32     2909.40    825.61 o 
   8  12  12     6059.21     8080.58   1016.54 o 
  10  12  12    15169.79    14266.67   1368.23 o 
  12  12  12     1903.15     1835.66    672.29 o 
   1  13  12     2839.88     3622.26    501.21 o 
   3  13  12    13578.65    13838.71   1011.73 o 
   5  13  12     1530.04     1478.58    599.24 o 
   7  13  12     7387.55     6452.61    946.77 o 
   9  13  12     2249.27     2313.17    664.53 o 
  11  13  12     1292.58      868.65    686.43 o 
   0  14  12     2163.02     2713.65    658.15 o 
   2  14  12     8000.60     5785.25    632.24 o 
   4  14  12     8606.24     7233.60   1109.56 o 
   6  14  12     6402.96     5607.42    894.79 o 
   8  14  12      183.53      968.25    643.76 o 
  10  14  12     3651.93     3384.07    848.05 o 
   1  15  12     2600.19     5052.53    617.98 o 
   3  15  12      288.67      388.13    483.18 o 
   5  15  12      481.34     1689.92    647.70 o 
   7  15  12     1889.05     2722.19    650.52 o 
   9  15  12        9.23     1224.31    729.08 o 
   0  16  12     3096.39     3785.86    834.59 o 
   2  16  12    13656.44    12759.99   1035.51 o 
   4  16  12     8055.35     8765.28   1060.33 o 
   6  16  12      119.37      777.86    634.47 o 
   8  16  12     1015.20     2621.25    775.89 o 
   1  17  12     1449.59     2566.82    591.80 o 
   3  17  12     8809.65    12113.22   1226.25 o 
   5  17  12      251.57     1188.34    644.78 o 
   7  17  12     2988.18     4174.60    948.87 o 
   0  18  12     8486.39     6892.54   1408.50 o 
   2  18  12     2661.53     5216.69    848.23 o 
   4  18  12     2478.93     3935.10    841.18 o 
   6  18  12     4952.89     6460.49   1032.87 o 
   1  19  12     1352.94     2217.75    694.79 o 
   3  19  12    15221.50    15544.20   1714.94 o 
   5  19  12      196.47     1097.49    693.04 o 
   0  20  12     1148.56     1950.89   1984.47 o 
   2  20  12     4775.02     6215.00   1959.93 o 
   4  20  12     7793.97     7875.04   1156.21 o 
   1   1  13     4224.15     5844.39    359.51 o 
   3   1  13       83.39       70.63    170.14 o 
   5   1  13     1483.80     2031.65    286.12 o 
   7   1  13     6306.97     6744.91    468.63 o 
   9   1  13     2201.39     2743.43    362.98 o 
  11   1  13     1674.78     1411.68    437.80 o 
  13   1  13     2053.44     2386.46    580.48 o 
  15   1  13       34.05      612.10    514.93 o 
   0   2  13   424023.97   423139.66  11952.02 o 
   2   2  13    13963.56    14137.47    520.49 o 
   4   2  13    12320.87    12689.38    543.01 o 
   6   2  13   155048.14   150652.67   2762.17 o 
   8   2  13    29596.33    28771.21    934.69 o 
  10   2  13     2198.16     3224.01    556.56 o 
  12   2  13    34686.78    36996.45   1656.50 o 
  14   2  13    13468.06    14416.86   1299.70 o 
   1   3  13   296567.59   327917.47   6630.91 o 
   3   3  13    33210.94    32846.40    894.23 o 
   5   3  13    51317.31    46466.15   1108.72 o 
   7   3  13   149319.77   139705.70   2787.49 o 
   9   3  13    57563.21    52426.09   1449.05 o 
  11   3  13     3043.11     2866.08    522.19 o 
  13   3  13    21599.68    18088.78   2129.36 o 
   0   4  13     9863.11    10418.86   2506.36 o 
   2   4  13        5.77      480.56    160.50 o 
   4   4  13     1139.16     2110.69    251.70 o 
   6   4  13      597.44      884.98    220.41 o 
   8   4  13     2500.21     3071.32    574.72 o 
  10   4  13      280.50      656.94    315.22 o 
  12   4  13     1562.92     1233.47    520.88 o 
  14   4  13      188.76      805.85    522.87 o 
   3   5  13    14954.34    16034.06    874.44 o 
   5   5  13     8324.42    10633.83    659.38 o 
   7   5  13       44.24      755.14    269.29 o 
   9   5  13      867.23     1259.62    422.81 o 
  11   5  13     7660.27    10215.88    793.15 o 
  13   5  13     1371.49     1942.46    524.66 o 
   0   6  13    43145.14    42010.84   2244.76 o 
   2   6  13       25.25      334.57    226.74 o 
   4   6  13     2042.81     3061.24    310.74 o 
   6   6  13    21308.14    21061.85   1043.32 o 
  10   6  13       31.18      810.66    388.76 o 
  12   6  13     7942.07     9182.00    895.38 o 
  14   6  13      709.37      758.91    553.20 o 
   1   7  13     5572.17     5589.20    651.96 o 
   3   7  13     5070.83     6692.20    674.89 o 
   5   7  13     7565.73     8018.77    608.21 o 
   7   7  13        2.26      585.16    515.98 o 
   9   7  13       81.20      998.19    583.88 o 
  11   7  13        8.79     1105.95    434.46 o 
  13   7  13     1374.93     1152.00    558.13 o 
   0   8  13    56833.97    59778.81   2976.85 o 
   2   8  13     2958.94     2536.89    429.21 o 
   4   8  13     1401.68     2227.90    428.36 o 
   6   8  13    18496.34    20450.78   1074.75 o 
   8   8  13     1466.09     1814.35    481.74 o 
  10   8  13     4655.45     5194.52    798.64 o 
  12   8  13     8752.12     7621.43    854.32 o 
   1   9  13     2023.70     2751.93    503.86 o 
   3   9  13      342.28      413.38    370.58 o 
   5   9  13     1572.27     3210.06    489.32 o 
   7   9  13     3308.77     2847.72    540.11 o 
   9   9  13        0.25      739.68    433.33 o 
  11   9  13      330.19     1505.89    465.90 o 
  13   9  13     3584.35     4103.85    664.61 o 
   0  10  13    74191.67    72450.67   2860.63 o 
   2  10  13     8913.46     8966.01    784.94 o 
   4  10  13     4206.49     4811.26    623.53 o 
   6  10  13    20165.39    21225.03   2060.67 o 
   8  10  13      201.60      408.48    458.46 o 
  10  10  13     4829.85     6037.30    910.80 o 
  12  10  13     4171.55     5248.42    816.85 o 
   1  11  13   185831.27   166208.09   3939.55 o 
   3  11  13    48013.28    45153.51   1797.06 o 
   5  11  13    64502.40    61355.18   2393.95 o 
   7  11  13   102236.51    98192.66   4145.15 o 
   9  11  13    62822.91    56618.94   2398.39 o 
  11  11  13    12746.54    16769.70   1448.79 o 
   0  12  13     1699.38     1948.35    619.38 o 
   2  12  13     1877.47     3411.97    486.68 o 
   4  12  13     6703.39     6357.74    906.69 o 
   6  12  13     1775.45     2919.75    903.95 o 
   8  12  13      895.73     1992.15    597.87 o 
  10  12  13     2530.67     2693.67    874.64 o 
  12  12  13      118.38     1844.06    691.23 o 
   3  13  13     5588.26     6816.70    648.27 o 
   5  13  13     6114.52     7330.24   1000.36 o 
   7  13  13       26.88     1120.72    593.61 o 
   9  13  13     2279.92     4923.08    857.81 o 
  11  13  13     6118.71     5243.41    910.99 o 
   0  14  13     1457.24     1650.14    692.51 o 
   2  14  13      137.67     1464.41    565.64 o 
   4  14  13     5110.11     6017.71    867.23 o 
   6  14  13      339.28     1323.44    634.44 o 
   8  14  13      240.56     1441.30    641.01 o 
  10  14  13      937.13     2153.40    695.01 o 
   1  15  13       18.24     1229.37    389.56 o 
   3  15  13        0.01      993.63    576.71 o 
   5  15  13       15.31     1542.45    867.77 o 
   7  15  13        0.05     1161.29    649.84 o 
   9  15  13      138.47      808.18    886.55 o 
   0  16  13      464.09     1288.73    663.43 o 
   2  16  13    37026.05    36736.12   1754.15 o 
   4  16  13    34752.35    33904.12   2010.98 o 
   6  16  13        3.38      788.96    634.12 o 
   8  16  13    12459.91    11638.62   1359.51 o 
   1  17  13     1499.30     2132.81    587.83 o 
   3  17  13     3710.30     3192.41    773.59 o 
   5  17  13     3220.72     4192.17    823.21 o 
   7  17  13        2.10     1645.43    708.96 o 
   0  18  13     3154.43     3280.84   1082.71 o 
   2  18  13     1937.22     2541.58    667.17 o 
   4  18  13      637.45     1994.34    685.33 o 
   6  18  13      840.15     1529.23    749.95 o 
   1  19  13     2565.91     3257.91    772.83 o 
   3  19  13    10740.19    15693.49   1485.51 o 
   5  19  13    10999.73    11215.85   1534.05 o 
   0  20  13       28.37      804.88    909.14 o 
   2  20  13     2747.14     4340.43   1072.92 o 
   0   0  14      577.18        0.00    367.59 o 
   2   0  14    32293.43    32336.51   1306.18 o 
   4   0  14     2184.10     2676.15    459.53 o 
   6   0  14      662.10     1611.55    373.11 o 
   8   0  14     2291.81     2596.96    462.49 o 
  10   0  14     4317.40     5086.99    649.47 o 
  12   0  14     4636.56     7054.38   1321.39 o 
  14   0  14      692.05     1842.64    799.13 o 
   1   1  14    64069.03    67520.87   1518.84 o 
   3   1  14     1109.33     1961.44    247.57 o 
   5   1  14    19001.67    20304.11    770.20 o 
   7   1  14    71652.96    70831.09   1620.66 o 
   9   1  14      557.70      755.66    284.98 o 
  11   1  14     9602.12     9985.15    777.08 o 
  13   1  14    17716.35    17894.37   1340.53 o 
   0   2  14    28150.75    32107.57   1310.41 o 
   2   2  14      229.00      400.69    194.57 o 
   4   2  14     1350.87     1542.50    240.54 o 
   6   2  14     8864.21     9154.31    478.02 o 
   8   2  14     3383.52     3193.98    367.14 o 
  10   2  14       78.69     1056.06    366.92 o 
  12   2  14     4676.99     4761.80    648.25 o 
  14   2  14      723.41     1488.40    567.92 o 
   1   3  14   345152.56   375012.22  10973.13 o 
   3   3  14     3134.24     4242.82    321.21 o 
   5   3  14    82183.58    75039.88   1620.75 o 
   7   3  14   263629.03   262341.22   4874.47 o 
   9   3  14      482.62     1348.68    334.55 o 
  11   3  14    31088.85    29601.44   1779.37 o 
  13   3  14    38246.55    34831.68   1878.62 o 
   0   4  14   244042.81   242298.89   8996.42 o 
   2   4  14       26.83      346.28    174.37 o 
   4   4  14      737.52     1075.32    220.79 o 
   6   4  14    80106.12    76018.27   1671.47 o 
   8   4  14    15866.86    15556.87    947.63 o 
  10   4  14     1669.48     2074.83    408.94 o 
  12   4  14    28338.65    29229.24   2019.47 o 
  14   4  14     7891.37     8513.27   1410.81 o 
   1   5  14    22728.80    19287.47    767.32 o 
   3   5  14       88.40      537.63    220.44 o 
   5   5  14    21272.58    23937.68    779.29 o 
   7   5  14    22977.42    23973.40   1047.57 o 
   9   5  14     5159.92     6033.24    615.56 o 
  11   5  14     9455.59    11359.76    882.51 o 
  13   5  14    14007.78    14983.73   1310.48 o 
   0   6  14     5775.64     7282.95   1002.31 o 
   2   6  14     8578.30    10726.39    610.43 o 
   4   6  14     4832.46     5973.78    481.42 o 
   6   6  14     2226.11     2420.86    392.77 o 
   8   6  14     6055.77     6044.75    606.62 o 
  10   6  14      239.18      268.91    333.68 o 
  12   6  14     2222.92     1643.41    751.59 o 
  14   6  14      465.63     1125.08    719.86 o 
   1   7  14    18553.48    19114.54   1135.78 o 
   3   7  14      455.69     1419.80    295.59 o 
   5   7  14     5675.73     6786.91    536.96 o 
   7   7  14    25024.06    24633.06   1087.20 o 
   9   7  14     5191.16     4139.38    722.00 o 
  11   7  14     6015.73     7564.40   1028.02 o 
  13   7  14     4333.44     5669.62    883.07 o 
   0   8  14     1897.70     3940.46   1394.36 o 
   2   8  14     9775.78     9971.78    755.22 o 
   4   8  14       19.39      776.29    356.93 o 
   8   8  14      620.85     1726.86    448.83 o 
  10   8  14     4558.23     5115.68    808.87 o 
  12   8  14     1236.93     1545.84    580.98 o 
   1   9  14    12013.71    10818.75    811.03 o 
   3   9  14     8973.05    11455.92   1053.90 o 
   5   9  14     2691.83     2774.60    638.90 o 
   7   9  14    18632.65    18461.57   1312.26 o 
   9   9  14     6688.86     6551.81    874.09 o 
  11   9  14     2744.22     3208.42    680.89 o 
  13   9  14     4139.60     6148.57   1123.75 o 
   0  10  14    15056.56    14128.64   2196.77 o 
   2  10  14    12922.46    15541.62   1041.79 o 
   4  10  14    21637.71    21322.54   1730.72 o 
   6  10  14     5454.29     5786.88    800.43 o 
   8  10  14      436.50      912.86    489.12 o 
  10  10  14    14225.98    13119.14   1335.89 o 
  12  10  14     1950.76     2341.69    915.48 o 
   1  11  14    11389.42    10709.95    772.00 o 
   3  11  14    56884.15    48991.95   2959.46 o 
   5  11  14      177.26      431.47    489.47 o 
   7  11  14    16583.23    17122.79   1328.44 o 
   9  11  14    19764.88    21583.29   1629.77 o 
  11  11  14        6.04      314.21    529.49 o 
   0  12  14    27961.37    28501.54   1807.77 o 
   2  12  14    17945.21    17323.04   1666.75 o 
   4  12  14    10423.88     8105.80    974.24 o 
   6  12  14     4524.03     5328.68    891.58 o 
   8  12  14      605.53     1954.66    725.81 o 
  10  12  14    11216.46    11239.85   1241.93 o 
  12  12  14     1687.89     1821.87   1392.56 o 
   1  13  14      390.66     1648.18    427.22 o 
   3  13  14      550.60     1261.07    388.26 o 
   5  13  14     4136.62     3443.84    695.78 o 
   7  13  14     1889.28     2814.81    729.83 o 
   9  13  14     9230.91    12101.70   1938.80 o 
  11  13  14     8159.39     7716.10   1092.15 o 
   0  14  14     1180.26     2078.27    698.20 o 
   2  14  14     3746.27     3980.51    620.74 o 
   4  14  14      283.95     1264.42    546.31 o 
   6  14  14     3220.45     4120.37    826.27 o 
   8  14  14      352.46     1292.86    667.49 o 
  10  14  14        3.78      203.00    630.57 o 
   1  15  14     1312.92     1821.36    455.43 o 
   3  15  14     8275.11    11112.41   1175.40 o 
   5  15  14      426.04     1298.28    676.42 o 
   7  15  14      514.74     1650.03    724.97 o 
   9  15  14     2343.02     3617.05    920.55 o 
   0  16  14      107.81      781.66    686.01 o 
   2  16  14     1093.46     3156.49    640.14 o 
   4  16  14      520.87     2294.34    740.74 o 
   6  16  14       16.99      772.52    669.84 o 
   8  16  14      154.15     2173.12    760.07 o 
   1  17  14     1793.99     3380.29    665.24 o 
   3  17  14    22798.11    22416.25   1655.17 o 
   5  17  14     2017.10     3178.26    835.09 o 
   7  17  14      168.96     2270.85    790.14 o 
   0  18  14      230.41     2663.11   1013.10 o 
   2  18  14     6669.75     8830.93   1107.84 o 
   4  18  14    14677.55    16438.21   1532.78 o 
   6  18  14     1113.23     1264.09    722.55 o 
   1  19  14      813.89     1291.41    752.04 o 
   3  19  14    12315.21    13770.56   1396.82 o 
   5  19  14     1903.40     3839.42    872.88 o 
   0  20  14       70.38     1184.31   1022.76 o 
   2  20  14      256.67     1492.03    856.41 o 
   1   1  15   174366.30   180003.55   3573.27 o 
   3   1  15     7241.45     8661.24    599.31 o 
   5   1  15    48803.77    47813.73   1589.70 o 
   7   1  15   102067.14    98478.44   2109.43 o 
   9   1  15    17931.33    17681.64    785.44 o 
  11   1  15     7433.91     7027.02    659.98 o 
  13   1  15    24361.47    24992.22   1574.84 o 
   0   2  15   276091.13   289263.06   8383.08 o 
   2   2  15    19787.16    22548.01    724.36 o 
   4   2  15     5033.02     4721.30    374.65 o 
   6   2  15   108201.30   104296.78   2160.85 o 
   8   2  15    26566.21    30120.83    991.91 o 
  10   2  15     4232.69     5724.97    800.35 o 
  12   2  15    11979.88    12008.37    968.70 o 
  14   2  15    12032.81    13201.74   1314.71 o 
   1   3  15    55463.27    59265.09   1459.01 o 
   3   3  15     1078.63     1877.14    251.77 o 
   5   3  15    16250.98    16788.11    647.40 o 
   7   3  15    35778.94    33603.20   1269.28 o 
   9   3  15      413.45     1060.18    324.21 o 
  11   3  15     3921.46     5318.83    589.49 o 
  13   3  15     8007.48     8515.56    926.91 o 
   0   4  15    11333.09    11174.47   1178.89 o 
   2   4  15      416.16     1039.50    261.30 o 
   4   4  15    21558.52    21973.71    703.28 o 
   6   4  15      405.72     1667.22    291.65 o 
  10   4  15     1110.54     2021.31    395.81 o 
  12   4  15     3959.97     3609.90    851.58 o 
  14   4  15      604.56     2188.69    802.19 o 
   1   5  15    10518.67     8496.56    758.90 o 
   3   5  15     1952.12     3593.66    448.83 o 
   5   5  15     3790.69     3777.26    482.14 o 
   7   5  15    15518.03    16131.82    868.62 o 
   9   5  15     1361.40     2442.39    445.02 o 
  11   5  15     2247.32     2600.40    525.98 o 
  13   5  15     6797.02     7576.37    948.23 o 
   0   6  15    83214.72    88706.89   3952.98 o 
   2   6  15      350.56      353.84    361.56 o 
   4   6  15     6104.11     5658.23    485.79 o 
   6   6  15    18042.03    18024.51   1010.21 o 
   8   6  15     8833.36     9274.57    775.07 o 
  10   6  15      115.94      980.74    445.08 o 
  12   6  15     6837.42     6671.42    817.57 o 
  14   6  15     3057.70     3075.16    754.05 o 
   1   7  15     8025.94     9089.47    819.90 o 
   3   7  15    16421.62    15934.02   1043.59 o 
   5   7  15     9435.96    10809.11   1025.82 o 
   7   7  15     6837.15     8719.89   1113.07 o 
   9   7  15     6197.14     7621.49    825.42 o 
  11   7  15     5206.73     6084.72    752.68 o 
  13   7  15     4216.93     3966.58    790.80 o 
   0   8  15     2526.31     5399.38   1825.84 o 
   2   8  15    10225.80     8483.21    729.05 o 
   4   8  15       18.94       19.87    328.88 o 
   6   8  15      312.37      806.29    429.10 o 
   8   8  15      879.77     1654.56    403.21 o 
  10   8  15      258.40      548.54    661.77 o 
  12   8  15      181.91     1552.20    811.47 o 
   1   9  15    14383.65    14475.35   1108.95 o 
   3   9  15    20525.96    20974.02   2237.97 o 
   5   9  15        9.31      191.61    467.42 o 
   7   9  15    25203.96    24290.80   1319.12 o 
   9   9  15    13510.99    13878.86   1247.34 o 
  11   9  15      512.51     1494.57    598.42 o 
  13   9  15     1920.23     3763.71    919.80 o 
   0  10  15     4995.85     7178.52    940.52 o 
   2  10  15     7226.85     6461.48    715.93 o 
   4  10  15      714.54      901.63    419.52 o 
   6  10  15       35.82     1177.16    572.21 o 
   8  10  15      378.78     1321.60    499.90 o 
  10  10  15     2427.84     3417.42    763.80 o 
  12  10  15      405.79     1451.47    660.88 o 
   1  11  15     1429.86     1833.23    413.96 o 
   3  11  15     2964.41     3429.75    610.45 o 
   5  11  15      816.35      453.08    510.58 o 
   7  11  15      501.11     1362.90    582.53 o 
   9  11  15       10.80     1466.38    621.64 o 
  11  11  15       27.63     1369.54    905.78 o 
   0  12  15       66.80       47.19    491.55 o 
   2  12  15     8401.43     9947.85   1007.87 o 
   4  12  15     2764.95     2752.47    628.55 o 
   6  12  15      154.55      834.81    562.71 o 
   8  12  15     8584.95     7276.10   1027.37 o 
  10  12  15      309.55     1398.23   1039.75 o 
   1  13  15      103.98      828.64    409.63 o 
   3  13  15       32.58     1321.34    412.94 o 
   5  13  15      527.65     1693.65    610.20 o 
   7  13  15      161.11      756.85    633.69 o 
   9  13  15     4305.50     4928.70    915.23 o 
  11  13  15     1386.95     2213.77    775.28 o 
   0  14  15     4267.53     4181.99    837.16 o 
   4  14  15       44.23     1509.74    603.09 o 
   6  14  15     2194.06     2741.87    909.44 o 
   8  14  15        1.24      827.65    641.46 o 
  10  14  15      311.22     1123.56    851.63 o 
   1  15  15    15012.57    15816.19   1039.85 o 
   3  15  15    67886.71    55614.29   3521.91 o 
   5  15  15    39311.26    36537.67   4778.47 o 
   7  15  15     2434.22     3596.58    854.16 o 
   9  15  15    30533.11    28418.04   2118.43 o 
   0  16  15     1248.28     2511.75   1268.48 o 
   2  16  15     4764.98     7062.33    853.78 o 
   4  16  15     4118.44     4285.79    961.19 o 
   6  16  15      896.79     1892.98    784.43 o 
   8  16  15     2585.68     1855.15    837.67 o 
   1  17  15     1314.63     1823.69    592.69 o 
   3  17  15    20833.04    17501.28   1500.20 o 
   5  17  15     1503.56     1973.37    727.23 o 
   7  17  15       13.69      959.63    758.76 o 
   0  18  15      186.19     2076.97    999.16 o 
   2  18  15     5925.26     5882.38    943.76 o 
   4  18  15     8203.22     8582.50   1169.53 o 
   6  18  15     1222.07     2656.17    819.36 o 
   1  19  15       53.43     1607.09    804.79 o 
   3  19  15      189.29     1291.78    766.64 o 
   0  20  15      342.41      591.17    934.51 o 
   0   0  16    77610.55    78529.45   3331.32 o 
   2   0  16    10240.59    12241.49    880.44 o 
   4   0  16     9092.47     7912.63    705.84 o 
   6   0  16    37856.97    38521.54   1797.82 o 
   8   0  16       35.95     1086.93    393.59 o 
  10   0  16     3186.28     3863.46    596.20 o 
  12   0  16     8421.34     7808.53   1288.82 o 
  14   0  16     1366.60     3106.78   1057.45 o 
   1   1  16    33603.78    38982.72   1032.26 o 
   3   1  16     8935.67     7960.83    459.19 o 
   5   1  16     4108.51     4879.20    405.01 o 
   7   1  16    35808.95    33477.81    978.82 o 
   9   1  16     8191.30    10130.62    702.05 o 
  11   1  16     2686.28     2784.96    458.67 o 
  13   1  16     4691.57     5411.41    802.00 o 
   0   2  16   618567.63   653823.06  18340.59 o 
   2   2  16    52392.70    51550.60   1460.01 o 
   4   2  16     1982.01     2333.37    306.23 o 
   6   2  16   255858.67   253271.00   4691.17 o 
   8   2  16    66070.70    67062.07   1613.32 o 
  10   2  16     1988.67     2647.08    411.10 o 
  12   2  16    32856.59    32282.40   1719.83 o 
  14   2  16    20349.95    20888.69   1793.89 o 
   1   3  16    63789.51    59481.24   1752.26 o 
   3   3  16      289.69     1184.51    243.06 o 
   5   3  16     9984.91    11712.81    562.16 o 
   7   3  16    64225.92    61572.67   1480.32 o 
   9   3  16     2190.64     2849.49    422.87 o 
  11   3  16     6808.25     8012.06    821.21 o 
  13   3  16     9491.30    11949.60   1854.14 o 
   0   4  16   170406.02   183004.66   7071.76 o 
   2   4  16    10461.55    11437.12    645.67 o 
   4   4  16      193.64     1156.00    273.98 o 
   6   4  16    31166.03    31785.02   1161.12 o 
   8   4  16     5281.52     5544.42    584.16 o 
  10   4  16     2486.48     3767.71    559.31 o 
  12   4  16    12674.11    14393.89   1369.32 o 
  14   4  16     3556.42     4081.71    906.63 o 
   1   5  16       67.04     1408.41    924.94 o 
   3   5  16    12163.02    12184.14    719.94 o 
   5   5  16     1042.30     1312.29    293.47 o 
   7   5  16      148.06      461.88    301.43 o 
   9   5  16     4053.81     4556.45    534.24 o 
  11   5  16      699.52      886.65    457.64 o 
  13   5  16      433.57     1388.80    508.24 o 
   0   6  16   292106.72   302813.44  11223.62 o 
   2   6  16     1457.87     1950.83    453.38 o 
   4   6  16    19045.53    16113.51   1719.18 o 
   6   6  16    77077.30    69702.09   1937.68 o 
   8   6  16    26832.91    26498.67   1180.59 o 
  10   6  16      856.12     2091.40    497.31 o 
  12   6  16    28668.67    29103.79   1563.86 o 
   1   7  16    15285.36    12226.30    948.80 o 
   3   7  16    33878.46    33454.03   1383.21 o 
   5   7  16        9.65      219.01    392.37 o 
   7   7  16    27204.35    27556.90   1352.22 o 
   9   7  16    16853.09    15447.79   1350.93 o 
  11   7  16      166.22     1295.89    474.98 o 
  13   7  16     3337.14     5465.76    797.98 o 
   0   8  16        2.45      193.92    556.34 o 
   2   8  16    26433.85    23206.30   1174.91 o 
   4   8  16    41923.36    42042.17   1599.93 o 
   6   8  16      906.47     1051.70    973.09 o 
   8   8  16    11760.83    13509.48   1076.73 o 
  10   8  16    19832.87    18153.64   1408.58 o 
  12   8  16      203.39      961.85    587.11 o 
   1   9  16    20930.22    23754.88   1914.20 o 
   3   9  16    17992.42    19116.55   1122.41 o 
   5   9  16     7768.97     6960.50    982.71 o 
   7   9  16     8858.69     9304.70    859.64 o 
   9   9  16    15734.41    15454.37   1315.17 o 
  11   9  16     1623.03     1733.46    673.83 o 
   0  10  16    22012.66    24291.89   2157.19 o 
   2  10  16    10151.05    12250.63   1445.56 o 
   4  10  16    12129.20    12891.14   1161.70 o 
   6  10  16     6367.11     6100.66    920.31 o 
   8  10  16      252.64     1174.64    554.71 o 
  10  10  16     9056.15    10099.98   1144.50 o 
  12  10  16     1588.10     3206.04    851.49 o 
   1  11  16     2742.18     2936.02    494.59 o 
   3  11  16    28519.60    29265.85   1451.93 o 
   5  11  16      249.20      235.97    461.77 o 
   7  11  16     4222.03     4703.64   1122.45 o 
   9  11  16    12432.68    15356.96   1372.21 o 
  11  11  16       59.08     1135.93    609.56 o 
   0  12  16    11617.14    11767.24   1339.29 o 
   2  12  16     7772.60     8097.83    734.37 o 
   4  12  16     1508.13     1608.84    621.88 o 
   6  12  16     5872.30     5635.63    919.37 o 
   8  12  16     2073.91     2466.45    848.46 o 
  10  12  16     3381.30     4275.85    852.82 o 
   1  13  16      975.05     1187.41    459.38 o 
   3  13  16        9.77     1207.43    471.22 o 
   5  13  16      225.92     1008.17    590.52 o 
   7  13  16      805.36     1413.15    644.05 o 
   9  13  16       47.57      121.52    691.58 o 
   0  14  16    10424.55    11078.81   1249.41 o 
   2  14  16      574.12     1266.26    688.84 o 
   4  14  16     3416.18     3065.18    687.65 o 
   6  14  16     9637.02     9422.43   1395.76 o 
   8  14  16        2.46     1436.54   1019.07 o 
  10  14  16      321.81      672.98    915.05 o 
   1  15  16      887.54     2005.09    502.64 o 
   3  15  16    20701.29    23570.51   1674.04 o 
   5  15  16     1402.12     2841.82    786.26 o 
   7  15  16        1.68      995.90    694.13 o 
   9  15  16    14500.03    17098.47   1875.21 o 
   0  16  16      188.69      663.54    673.65 o 
   2  16  16    29797.63    30411.19   2729.74 o 
   4  16  16    18514.04    19559.45   1582.83 o 
   6  16  16     1681.51     2230.41    804.93 o 
   8  16  16     8765.35     9666.29   1299.14 o 
   1  17  16     1200.44     2096.48    648.86 o 
   3  17  16     1233.86     3290.19    827.47 o 
   5  17  16       78.28     1088.07    686.72 o 
   7  17  16      968.54     2405.46    871.86 o 
   0  18  16     3826.57     4547.14   1198.39 o 
   2  18  16       39.40     1148.87    611.13 o 
   4  18  16      626.67     1356.73    749.68 o 
   6  18  16     5787.10     7209.50   1184.30 o 
   1  19  16      194.94        0.00    663.04 o 
   3  19  16     1754.78     3504.42    899.61 o 
   1   1  17     4863.58     7000.41    421.24 o 
   3   1  17     5577.09     6479.54    430.19 o 
   5   1  17      812.92     1655.53    289.52 o 
   7   1  17    17216.09    17472.59    871.62 o 
   9   1  17     8613.16     9148.99    792.25 o 
  11   1  17      568.86     1709.64    437.71 o 
  13   1  17     1484.23     2283.84    588.77 o 
   0   2  17   308509.06   329532.47   9518.68 o 
   2   2  17     4732.11     4903.21    370.26 o 
   4   2  17     2931.91     3443.73    350.50 o 
   6   2  17    64975.33    69700.81   1596.28 o 
   8   2  17    47991.57    41538.37   1161.44 o 
  10   2  17      187.42      886.04    317.38 o 
  12   2  17    14015.03    16535.70   1461.13 o 
  14   2  17     9405.48    12674.86   1419.37 o 
   3   3  17     2536.40     2385.34    280.82 o 
   5   3  17      716.42     1483.14    265.66 o 
   7   3  17    46733.48    40621.01   1537.42 o 
   9   3  17        1.37      792.92    373.18 o 
  11   3  17      131.41     1452.32    456.57 o 
  13   3  17     1850.53     1103.70    719.46 o 
   0   4  17     7991.63    14255.54   2855.35 o 
   2   4  17     1662.01     1917.17    428.11 o 
   4   4  17     1018.35     1581.78    359.67 o 
   6   4  17      465.91     1238.14    371.73 o 
   8   4  17        8.63      570.34    333.33 o 
  10   4  17        0.42      919.47    430.90 o 
  12   4  17       90.15     1036.51    466.39 o 
   1   5  17   114336.66    97751.02   2996.55 o 
   3   5  17    13970.02    11702.77    883.97 o 
   5   5  17    30182.28    29408.96   1019.96 o 
   7   5  17   107358.64   101271.01   2598.30 o 
   9   5  17     1381.17     2556.46    509.70 o 
  11   5  17    18896.34    19695.40   1245.77 o 
  13   5  17    17095.09    18368.52   1445.42 o 
   0   6  17   190241.70   189320.33   7450.09 o 
   2   6  17    42273.02    44685.24   1745.83 o 
   4   6  17    20641.59    19082.56   1389.71 o 
   6   6  17   109241.10   102612.74   3155.26 o 
   8   6  17    30173.96    29779.54   1277.73 o 
  10   6  17     8779.74    10378.97    956.72 o 
  12   6  17    32464.72    29634.26   1745.14 o 
   1   7  17     3500.73     3763.81    629.93 o 
   3   7  17    13165.34    12976.94   1278.66 o 
   5   7  17     7090.33     6972.07    818.39 o 
   7   7  17       67.59     1099.34    423.05 o 
   9   7  17    10478.40     8399.06    962.54 o 
  11   7  17      596.37     1386.45    561.92 o 
  13   7  17      151.24      899.90    818.32 o 
   0   8  17    17514.96    18414.89   1725.86 o 
   2   8  17    74672.46    70858.55   2224.81 o 
   4   8  17    50766.95    48828.52   1734.15 o 
   6   8  17    14324.97    16404.00   1069.98 o 
   8   8  17    31530.93    31089.66   1636.56 o 
  10   8  17    29054.60    26853.11   1842.28 o 
  12   8  17     4470.91     5075.73   1201.47 o 
   1   9  17    15059.75    16352.64   1210.57 o 
   3   9  17    31947.68    31099.84   1720.06 o 
   5   9  17    11835.83    11567.00   1118.30 o 
   7   9  17     3446.85     4143.67    629.62 o 
   9   9  17    25907.31    22152.21   1554.10 o 
  11   9  17     1640.19     3234.75   1089.87 o 
   0  10  17     3542.85     4705.00   1031.96 o 
   2  10  17      226.71     1379.40    459.06 o 
   4  10  17     5198.61     5393.37    886.07 o 
   6  10  17     5131.32     5158.50    862.90 o 
   8  10  17       28.58     1244.19    663.08 o 
  10  10  17     1812.59     3670.59   1186.03 o 
  12  10  17     1371.73     2223.91    666.28 o 
   1  11  17     4455.70     5816.01    656.26 o 
   3  11  17       43.11     1334.17    663.23 o 
   5  11  17     1465.57      827.57    704.75 o 
   7  11  17     3046.68     3302.88    816.86 o 
   9  11  17      523.83     1175.52    540.62 o 
  11  11  17      113.54     1828.99    755.12 o 
   0  12  17      399.14      295.61    546.22 o 
   2  12  17        1.91      768.65    413.92 o 
   4  12  17       45.28      721.28    531.27 o 
   6  12  17     1562.17     1769.48    685.28 o 
   8  12  17      327.79     1538.74    625.91 o 
  10  12  17      121.84     1415.97   1256.27 o 
   1  13  17     9820.10    11484.50    898.49 o 
   3  13  17       14.32     1156.91    512.57 o 
   5  13  17     6873.98     6481.06    974.45 o 
   7  13  17    10482.30    11890.72   1879.79 o 
   9  13  17     2361.11     3613.36    990.33 o 
   0  14  17    11696.37    13259.13   1412.26 o 
   2  14  17    23150.84    20566.93   1235.80 o 
   4  14  17    39242.02    33636.17   2036.86 o 
   6  14  17    16086.27    15157.92   1454.40 o 
   8  14  17     4438.35     5062.26    994.50 o 
   1  15  17      938.45     1512.31    506.91 o 
   3  15  17     2350.38     3381.57    796.65 o 
   5  15  17     1436.21     2284.02    758.91 o 
   7  15  17       81.88     1717.96    700.76 o 
   9  15  17     1700.63     3420.16    977.22 o 
   2  16  17    30798.21    26596.19   1813.52 o 
   4  16  17    21495.29    20498.73   1647.63 o 
   6  16  17      652.39      463.04    771.20 o 
   8  16  17    10320.28    10315.36   1391.96 o 
   1  17  17     1162.22     2436.70    714.14 o 
   3  17  17      246.41      913.24    654.12 o 
   5  17  17       12.60      280.93    669.05 o 
   7  17  17     1113.61     1850.03    817.68 o 
   0  18  17     1891.30     2260.93    963.90 o 
   2  18  17       54.95      479.78    605.24 o 
   4  18  17     1220.69     3136.87    870.40 o 
   1  19  17     1994.88     2045.39    819.49 o 
   3  19  17    43617.37    38699.54   2847.39 o 
   0   0  18   118255.61   114104.77   4599.66 o 
   2   0  18    70585.79    71627.13   2228.50 o 
   4   0  18    83845.40    83248.38   2894.47 o 
   6   0  18    33037.96    31333.02   1537.58 o 
   8   0  18     1976.36     3463.50    695.13 o 
  10   0  18    39844.56    34456.50   1695.50 o 
  12   0  18     4697.47     6401.16   1210.85 o 
  14   0  18      146.06     1897.22   1411.81 o 
   1   1  18    39825.79    43515.07   1085.03 o 
   3   1  18    28635.12    28476.95    882.70 o 
   5   1  18     4066.64     4943.96    416.04 o 
   7   1  18    27220.64    30108.01   1022.15 o 
   9   1  18     5514.56     7862.48    580.27 o 
  11   1  18        4.06      874.89    425.18 o 
  13   1  18     4014.11     5150.27    886.29 o 
   0   2  18    18081.29    18360.58   1027.51 o 
   2   2  18      133.85      662.84    230.60 o 
   4   2  18      276.25      743.42    247.39 o 
   6   2  18     1209.21     2033.93    311.94 o 
   8   2  18     5796.02     6240.56    542.92 o 
  10   2  18      395.99     1597.66    420.97 o 
  12   2  18      365.45     1336.03    575.74 o 
   3   3  18    43327.64    36915.66   1148.16 o 
   5   3  18     2158.16     2977.20    380.79 o 
   7   3  18    33202.37    33451.49   1157.91 o 
   9   3  18    21386.76    20505.90   1052.69 o 
  11   3  18       41.35     1153.56    420.23 o 
  13   3  18     2075.24     2679.73    761.63 o 
   0   4  18     5901.36     6234.20   1632.31 o 
   2   4  18     8392.98     9258.65    790.07 o 
   4   4  18    10877.36    13081.46    827.99 o 
   6   4  18     3386.98     3843.13    501.63 o 
   8   4  18     1239.97     2168.46    418.22 o 
  10   4  18     4014.82     5080.29    650.78 o 
  12   4  18      465.08     1543.69    508.49 o 
   1   5  18    40276.03    38412.09   1552.48 o 
   3   5  18     2305.38     3407.56    568.36 o 
   5   5  18    12318.52    13173.47    790.61 o 
   7   5  18    40782.63    39779.56   1429.77 o 
  11   5  18     6367.57     6656.39    790.18 o 
  13   5  18    11271.14    12867.23   1235.30 o 
   0   6  18    77053.57    81021.13   3754.52 o 
   2   6  18     5545.78     5639.26    698.01 o 
   4   6  18    13533.13    15581.85    965.19 o 
   6   6  18    20739.23    17869.87   1293.96 o 
   8   6  18      599.51     1018.51    442.09 o 
  12   6  18      840.66     1966.79    665.76 o 
   1   7  18    45213.76    41154.34   1917.34 o 
   3   7  18     7651.24     7007.88    727.07 o 
   5   7  18     8038.41     8153.39    939.08 o 
   7   7  18    38685.01    37891.50   1827.84 o 
   9   7  18     1251.67     1819.34    645.17 o 
  11   7  18     2245.52     3147.33    709.56 o 
  13   7  18     6009.15     7572.34   1780.68 o 
   0   8  18    36249.07    33045.87   2542.85 o 
   2   8  18    40035.84    33500.51   1440.66 o 
   4   8  18    30463.62    26139.68   1289.10 o 
   6   8  18    10185.55    10086.66    896.56 o 
   8   8  18     5838.38     8514.13    852.43 o 
  10   8  18    21878.85    22139.94   1599.76 o 
  12   8  18     2372.92     2017.97    684.83 o 
   1   9  18     3354.87     4286.67    712.47 o 
   3   9  18    24059.65    23898.01   1850.14 o 
   5   9  18     1514.37     1659.78    591.13 o 
   7   9  18      177.98     1424.06    435.44 o 
   9   9  18    32176.51    30786.54   1859.01 o 
  11   9  18       56.06      779.27    620.84 o 
   0  10  18    21662.53    18121.05   1813.39 o 
   2  10  18       60.65     1199.53    435.10 o 
   4  10  18     1315.64     1367.21    546.65 o 
   6  10  18     3502.63     5443.20    963.48 o 
   8  10  18     3567.17     4231.13    809.16 o 
  10  10  18      239.53     1354.05    611.03 o 
   1  11  18     9694.06     9063.15    871.35 o 
   3  11  18     3036.25     2899.64    591.18 o 
   5  11  18     3366.76     4151.19    795.63 o 
   7  11  18    11009.72    10757.46   1569.98 o 
   9  11  18     2427.56     3890.92    791.62 o 
  11  11  18     1142.14     2135.79    765.60 o 
   0  12  18       23.43      366.88   1053.16 o 
   2  12  18     2870.11     2915.97    604.96 o 
   4  12  18       76.69        0.00    452.34 o 
   6  12  18     1799.68     1592.17    658.37 o 
   8  12  18       27.91      374.70    662.62 o 
  10  12  18       60.21     1086.77    657.84 o 
   1  13  18     9004.63     9249.64    838.65 o 
   3  13  18     2570.65     2989.30    623.17 o 
   5  13  18    11197.52    10988.67   1199.18 o 
   7  13  18    10077.41     8035.92   1163.90 o 
   9  13  18      191.08      689.36    705.21 o 
   0  14  18    46821.31    44227.14   2555.44 o 
   2  14  18     8909.69    11849.11    960.26 o 
   4  14  18       74.20      634.65    619.53 o 
   6  14  18    10548.47    11762.51   1527.20 o 
   8  14  18        6.44      240.46    848.54 o 
   1  15  18      670.72     1301.27    474.11 o 
   3  15  18     3499.64     4488.39   1222.21 o 
   5  15  18      215.43      441.12    650.22 o 
   7  15  18     1932.63     2057.70    771.95 o 
   0  16  18       73.35     2103.04    715.22 o 
   2  16  18     1608.84     2252.56    726.92 o 
   4  16  18     2474.94     3075.88    805.10 o 
   6  16  18      784.35     1831.19    710.85 o 
   1  17  18     2109.72     2927.41    709.58 o 
   3  17  18      166.94      240.82    596.27 o 
   5  17  18     4320.62     4887.10   1302.80 o 
   0  18  18     3488.33     4830.17   1271.30 o 
   2  18  18       66.34     1679.87    729.89 o 
   4  18  18        2.65      527.57    688.59 o 
   1  19  18      359.34     1507.25    872.60 o 
   1   1  19     9912.95    11851.29    555.56 o 
   3   1  19    11155.25    13148.16    839.58 o 
   7   1  19    10464.67    11543.97    637.79 o 
   9   1  19     2191.48     3294.18    443.98 o 
  11   1  19       56.09     1723.88    946.87 o 
  13   1  19     1109.36     2485.95    690.24 o 
   0   2  19    35330.37    35325.63   1662.23 o 
   2   2  19    16921.98    17334.34    863.24 o 
   4   2  19    12882.65    12820.35    710.24 o 
   6   2  19     2301.73     2603.72    469.92 o 
  10   2  19    10759.41     9620.34    831.67 o 
  12   2  19       61.06     1394.92    645.12 o 
   1   3  19     3847.29     6073.88    675.37 o 
   3   3  19     6644.94     6813.63    637.19 o 
   5   3  19      741.04     1433.26    336.77 o 
   7   3  19     8853.69     7452.81    804.01 o 
   9   3  19     5539.55     8041.28    698.40 o 
  11   3  19       76.14     1410.30    566.46 o 
  13   3  19       58.98     1836.62    681.31 o 
   0   4  19     8503.56     8552.21   1110.69 o 
   2   4  19     2406.58     3050.24    531.91 o 
   4   4  19     1821.32     2664.25    520.42 o 
   6   4  19     6515.64     6135.57    672.21 o 
   8   4  19      764.56     1074.95    364.11 o 
  10   4  19      660.23     1305.37    441.64 o 
  12   4  19     2756.12     3169.85    606.71 o 
   1   5  19    13839.17    13765.07    999.10 o 
   3   5  19     2790.51     3577.46    630.11 o 
   5   5  19     3763.30     5249.20    542.54 o 
   7   5  19    14465.21    17991.17   1097.04 o 
   9   5  19     1026.04     1851.75    499.56 o 
  11   5  19     1437.52     3533.26    672.50 o 
  13   5  19     3688.27     4605.23    969.39 o 
   0   6  19    40501.04    42957.19   2438.44 o 
   2   6  19    21274.26    18190.92   1151.21 o 
   4   6  19    23678.07    22058.28   1692.50 o 
   6   6  19     9394.04    10578.73    937.06 o 
   8   6  19     1200.56     2033.49    518.14 o 
  10   6  19     8780.00    12586.71   1618.77 o 
  12   6  19      357.21      848.84    746.88 o 
   1   7  19   249408.80   221871.59  12761.05 o 
   3   7  19   117377.83   112097.01   3150.83 o 
   5   7  19   100490.56    90594.12   2747.00 o 
   7   7  19   165401.69   145518.45   3993.92 o 
   9   7  19    64466.60    58593.93   2371.35 o 
  11   7  19    38201.41    38276.09   2113.96 o 
   0   8  19     9368.96    10157.78   1332.81 o 
   2   8  19     3593.25     3866.20    669.99 o 
   4   8  19      127.95     1247.96    424.14 o 
   6   8  19     6256.58     5658.03    802.23 o 
   8   8  19     3954.84     5277.74    683.23 o 
  10   8  19       84.93     1194.04    569.12 o 
  12   8  19      830.00     1254.02    678.56 o 
   1   9  19     1397.96     2853.08    592.05 o 
   3   9  19     2618.21     2752.43    634.07 o 
   5   9  19       63.08      777.07    561.26 o 
   7   9  19       39.53     1219.59    443.44 o 
   9   9  19    14624.29    15334.90   1800.11 o 
  11   9  19     1270.14     3296.64    745.43 o 
   0  10  19     9419.90     8244.04   1744.94 o 
   2  10  19     4404.48     4812.78    678.18 o 
   4  10  19     1015.82      943.92    951.11 o 
   6  10  19     1051.67     1205.29    591.10 o 
   8  10  19    10267.13     9193.80   1121.70 o 
  10  10  19      698.68     2177.52    689.95 o 
   1  11  19        9.83      341.91    426.43 o 
   3  11  19      761.29     1615.92    517.38 o 
   5  11  19       22.10      350.17    509.76 o 
   7  11  19       12.00      307.67    688.26 o 
   9  11  19      140.21     1585.55    617.87 o 
  11  11  19      154.70     1674.55    843.96 o 
   0  12  19    13120.43    13667.30   1645.96 o 
   2  12  19       15.66      918.62    463.34 o 
   4  12  19      130.94      937.60    491.62 o 
   6  12  19     8625.84    10136.21   1213.60 o 
   8  12  19      535.46      115.03    677.13 o 
  10  12  19      778.80      977.66    894.79 o 
   1  13  19     7609.67     9938.82   1326.94 o 
   3  13  19     1541.53     1655.10    530.61 o 
   5  13  19    10355.37    10148.50   1236.87 o 
   7  13  19     4988.17     4532.68   1116.88 o 
   9  13  19      182.60      506.77    721.33 o 
   0  14  19     9856.62    10823.86   1339.24 o 
   2  14  19     2489.80     2785.43    921.99 o 
   4  14  19     1310.17     2170.86    692.77 o 
   6  14  19     4089.92     3981.55    917.67 o 
   8  14  19      284.67      837.05    707.54 o 
   1  15  19     9603.28    11818.54    997.53 o 
   3  15  19    20517.38    21692.32   2120.32 o 
   5  15  19    10455.49    10214.94   1225.50 o 
   7  15  19     4072.59     4336.74    931.49 o 
   0  16  19     1801.79     2748.31    789.78 o 
   2  16  19      227.06      151.23    657.71 o 
   4  16  19       48.62      945.41    603.87 o 
   6  16  19      476.00     1350.17    751.02 o 
   1  17  19      943.35     2695.00    684.87 o 
   3  17  19       10.73     1473.58    632.26 o 
   5  17  19     4363.44     4479.23    960.74 o 
   0  18  19     2517.86     3639.84   1223.61 o 
   2  18  19      137.05     1655.87    718.18 o 
   0   0  20      110.53      156.06    457.58 o 
   2   0  20    99511.69    90924.71   2744.43 o 
   4   0  20    48625.37    49198.91   1735.60 o 
   6   0  20     7454.66     9157.61    903.26 o 
   8   0  20    10795.43     9838.57    900.65 o 
  10   0  20    42998.54    36839.09   2267.60 o 
  12   0  20       91.33      910.54    894.68 o 
   1   1  20    14728.01    15144.99    951.11 o 
   3   1  20   220290.19   208788.88   4597.08 o 
   5   1  20    46172.21    44465.54   1356.03 o 
   9   1  20   116001.21   111218.98   2648.71 o 
  11   1  20    12809.86    18049.10   1297.05 o 
  13   1  20      829.50     2314.43   1184.97 o 
   0   2  20    13188.55    14069.67   1116.78 o 
   2   2  20     9449.22    12257.34    799.21 o 
   4   2  20    11096.39    13282.09   1199.39 o 
   6   2  20     1440.53     2857.40    400.08 o 
   8   2  20        4.45      976.16    329.75 o 
  10   2  20     7996.35     8483.42    733.79 o 
  12   2  20      133.42     1492.11    692.69 o 
   1   3  20     3853.71     3120.05    468.65 o 
   3   3  20      429.01      710.15    351.21 o 
   5   3  20     1028.38     1417.05    410.72 o 
   7   3  20     1205.86     1105.22    363.12 o 
   9   3  20     2032.10     2342.89    433.40 o 
  11   3  20       50.24      947.05    472.99 o 
  13   3  20       83.95      976.35    688.43 o 
   0   4  20     7040.24     6513.69   1029.64 o 
   2   4  20    22298.53    19777.61   1049.55 o 
   4   4  20    18925.82    18816.05   1041.93 o 
   6   4  20      432.98     1351.90    410.89 o 
   8   4  20    15423.87    13968.79   1011.50 o 
  10   4  20     6792.26     5933.62    821.74 o 
  12   4  20       80.12     1578.23   1087.58 o 
   1   5  20      261.94     1129.02    484.94 o 
   3   5  20     8380.84     9491.84    784.02 o 
   5   5  20     2301.30     2787.18    476.96 o 
   7   5  20     2895.68     4288.92    656.46 o 
   9   5  20     5839.90     7986.86    825.55 o 
  11   5  20       17.36     1606.42    568.79 o 
   0   6  20   100930.19    97159.11   6618.06 o 
   2   6  20    18827.27    18117.53   1181.41 o 
   4   6  20      809.43      654.33    347.05 o 
   6   6  20    52016.84    50946.71   1822.55 o 
   8   6  20    20789.63    20804.27   1267.11 o 
  10   6  20      731.01     1861.61    659.67 o 
  12   6  20     9071.53     9890.05   1442.76 o 
   1   7  20    12114.58    12228.07   1000.57 o 
   3   7  20    58550.39    55491.88   2310.63 o 
   5   7  20      397.88      433.99    429.20 o 
   7   7  20    26009.05    28312.43   1455.70 o 
   9   7  20    32486.96    30452.99   3225.64 o 
  11   7  20      521.44      980.25    719.43 o 
   0   8  20     3751.45     4922.76   1027.95 o 
   2   8  20    14276.96    11877.57   1047.63 o 
   4   8  20     6003.46     6650.41    744.48 o 
   6   8  20     1487.64     2136.76    534.51 o 
   8   8  20     5841.07     7083.51    767.91 o 
  10   8  20     6879.02     6184.92   1111.85 o 
  12   8  20     1445.21     2068.13    739.59 o 
   1   9  20      104.65      115.60    429.57 o 
   3   9  20    20188.16    19463.44   1197.21 o 
   5   9  20       17.39      395.97    496.41 o 
   7   9  20     1721.45     3649.98    633.44 o 
   9   9  20    15160.22    12050.36   1284.94 o 
  11   9  20       34.39      135.42    539.91 o 
   0  10  20    23074.87    19578.38   2335.04 o 
   2  10  20      558.79     1391.64    469.80 o 
   4  10  20    17657.57    15078.50   1293.58 o 
   6  10  20     9934.34     7752.65    986.46 o 
   8  10  20       18.59      560.97    521.68 o 
  10  10  20     2409.92     2202.66    668.07 o 
   1  11  20     3265.34     4104.28    660.26 o 
   3  11  20      723.46     1464.41    502.77 o 
   5  11  20     2514.90     3588.66    776.45 o 
   7  11  20     2091.24     2263.97    629.38 o 
   9  11  20      201.51     1018.98    648.76 o 
   0  12  20     5998.32     5383.82    967.72 o 
   2  12  20       45.16      732.56    487.87 o 
   4  12  20      410.49      529.54    573.60 o 
   6  12  20     3721.25     3225.46   1020.72 o 
   8  12  20      242.19        0.00    593.93 o 
  10  12  20       19.52      764.80    638.22 o 
   1  13  20    10353.18    10815.07    923.04 o 
   3  13  20      135.74      645.04    520.69 o 
   5  13  20     5353.52     4416.07    911.79 o 
   7  13  20    10451.82    10387.22   1386.60 o 
   9  13  20      654.36      503.51    814.19 o 
   0  14  20    18921.67    16975.03   1613.36 o 
   2  14  20     3832.56     3945.31    638.06 o 
   4  14  20     2376.60     2753.02    732.33 o 
   6  14  20    16876.47    17081.38   2399.08 o 
   8  14  20     1619.97     1912.27    881.29 o 
   1  15  20    15605.55    19342.62   1234.73 o 
   3  15  20     1002.97     1449.35    681.96 o 
   5  15  20     5934.90     5366.33   1016.43 o 
   7  15  20    24191.79    19346.34   1767.53 o 
   0  16  20     2636.58     4801.82   1008.25 o 
   2  16  20     2314.34     3737.23    860.99 o 
   4  16  20      257.65     1217.90    686.24 o 
   6  16  20     1541.55     2259.88    830.90 o 
   1  17  20      524.38     1276.47    639.81 o 
   3  17  20     2649.08     2971.44    811.58 o 
   5  17  20       17.57       92.58    653.97 o 
   0  18  20     8715.19     8849.07   3416.90 o 
   2  18  20     4432.44     5071.72   1253.43 o 
   1   1  21    14531.91    13750.55    994.37 o 
   3   1  21    59550.73    54997.44   1480.99 o 
   5   1  21    10789.51    11832.60    729.31 o 
   7   1  21     8714.77    10162.31    687.63 o 
   9   1  21    25777.76    26502.48   1237.94 o 
  11   1  21     7956.24     9395.62   1078.42 o 
  13   1  21      622.73     3808.12    975.13 o 
   0   2  21     5610.07     5935.76    809.03 o 
   2   2  21     3158.82     5146.53    637.96 o 
   4   2  21     3219.02     3861.66    552.83 o 
   6   2  21     1807.13     2989.66    482.25 o 
   8   2  21      115.95      800.89    354.27 o 
  10   2  21     2114.44     3181.97    592.39 o 
  12   2  21       83.46     1446.23    732.92 o 
   1   3  21     9358.83    10531.31    781.08 o 
   3   3  21    10872.85     9947.67    783.99 o 
   5   3  21      170.22      912.82    369.92 o 
   7   3  21     6516.36     7860.93    783.88 o 
   9   3  21     2500.83     4226.98    622.50 o 
  11   3  21      378.03     1024.05    853.12 o 
   0   4  21      458.51      823.50    766.19 o 
   2   4  21     3369.94     3509.23    490.59 o 
   4   4  21       99.39      995.24    370.13 o 
   6   4  21     2118.96     2753.98    503.19 o 
   8   4  21       89.46     1499.08    452.31 o 
  10   4  21     2465.46     3426.33    853.09 o 
  12   4  21       32.70     1002.21    665.73 o 
   1   5  21     3023.59     3214.84    577.35 o 
   3   5  21    40875.98    38807.22   1510.36 o 
   5   5  21      194.90      993.98    365.36 o 
   7   5  21     4944.17     7039.57    781.60 o 
   9   5  21    13288.10    13232.12   1048.04 o 
  11   5  21      818.18     1253.43    577.84 o 
   0   6  21    50132.38    49121.43   2774.45 o 
   2   6  21    15634.30    14542.99   1085.23 o 
   4   6  21      907.05      991.95    390.21 o 
   6   6  21    25041.60    25519.55   1574.66 o 
   8   6  21    18336.25    18108.35   1187.85 o 
  10   6  21      413.55     1254.25    658.81 o 
  12   6  21     3543.12     4049.21   1139.32 o 
   1   7  21     9760.82    10350.46    952.87 o 
   3   7  21     9859.57     9913.12    969.78 o 
   5   7  21     2716.23     2848.15    616.64 o 
   7   7  21     4834.46     4561.26    677.61 o 
   9   7  21    12929.36    11415.31   1245.49 o 
  11   7  21      665.85     1129.86    592.51 o 
   0   8  21    33669.29    29047.33   2255.22 o 
   2   8  21     2401.24     3490.65    644.91 o 
   4   8  21     4187.63     5711.43    992.47 o 
   6   8  21     5460.61     6435.12    815.59 o 
   8   8  21    15789.43    14221.08   1102.55 o 
  10   8  21      453.73     1239.15    594.48 o 
   1   9  21      966.34     1144.52    493.65 o 
   3   9  21     9529.62    11210.11    952.74 o 
   5   9  21       96.70      707.14    555.74 o 
   7   9  21     3047.31     3798.69    693.16 o 
   9   9  21     5960.06     6092.67   1418.66 o 
  11   9  21        1.46     1057.27    611.85 o 
   0  10  21     4578.18     4329.05   1095.84 o 
   2  10  21     3450.49     4093.08    640.85 o 
   4  10  21     8341.71     7944.44   1121.92 o 
   6  10  21     5653.41     4773.82    892.87 o 
   8  10  21      153.36      185.27    598.24 o 
  10  10  21     2568.87     3485.97    819.24 o 
   1  11  21       85.71      945.10    432.48 o 
   3  11  21     3418.99     4291.97    660.59 o 
   5  11  21      341.34        0.00    522.90 o 
   7  11  21     1181.86     1799.56    760.41 o 
   9  11  21     2048.85     2527.29    881.88 o 
   0  12  21       78.71      367.53    593.69 o 
   2  12  21      269.75     1500.19    496.32 o 
   4  12  21      286.59     1475.37    569.48 o 
   6  12  21     1743.66     2357.66    752.84 o 
   8  12  21        0.29      323.70    643.75 o 
   1  13  21    25499.25    27474.25   1396.83 o 
   3  13  21      323.60      133.77    544.21 o 
   5  13  21    15243.35    13356.95   1390.52 o 
   7  13  21    26567.09    23693.48   2159.12 o 
   9  13  21      504.21     1224.95   1059.64 o 
   0  14  21    10820.50    11123.44   1366.21 o 
   2  14  21     1649.21     3376.50    658.23 o 
   4  14  21     3765.14     3917.73    882.57 o 
   6  14  21     3801.75     4817.62    995.26 o 
   8  14  21     2743.82     4488.50   1012.48 o 
   1  15  21     1838.77     2296.42    568.46 o 
   3  15  21     5063.28     4216.68    939.90 o 
   5  15  21      755.05     1805.12    754.40 o 
   7  15  21     1693.43     2126.31    778.83 o 
   0  16  21     2406.38     3615.51    923.46 o 
   2  16  21      279.72     1747.67    729.95 o 
   4  16  21      253.58     1189.77    718.24 o 
   6  16  21       47.07     2473.35    872.77 o 
   1  17  21        0.45     1467.54    715.21 o 
   3  17  21     1687.50     2800.29    838.12 o 
   0   0  22     9176.19    14549.59   2122.48 o 
   2   0  22   284442.94   267733.00   9996.00 o 
   4   0  22   178136.84   160987.53   5325.06 o 
   6   0  22     7479.81     7160.53    905.53 o 
   8   0  22   120935.66   106564.67   3959.55 o 
  10   0  22   117195.42    96441.23   4556.97 o 
  12   0  22      923.62     1944.81   1018.41 o 
   1   1  22      414.14     1142.09    381.90 o 
   3   1  22    20010.64    20322.30   1634.52 o 
   5   1  22     1207.45     2873.67    558.50 o 
   7   1  22      465.33     1557.56    544.12 o 
   9   1  22    16775.42    16085.11    975.88 o 
  11   1  22        1.72     1699.40    509.08 o 
   0   2  22     6064.48     5604.96    880.65 o 
   2   2  22    39870.25    38802.19   1439.23 o 
   4   2  22    18635.20    19308.72   1074.35 o 
   8   2  22     8700.80     9782.87    788.22 o 
  10   2  22    11565.03    14104.46   1194.75 o 
  12   2  22       45.29     2226.97    948.29 o 
   1   3  22      173.02      450.97    360.03 o 
   3   3  22     1613.93     2153.72    482.46 o 
   7   3  22      842.51     1763.92    449.21 o 
   9   3  22      393.44     1512.65    519.42 o 
  11   3  22       26.53      993.75    736.14 o 
   0   4  22      404.29     1148.51    623.45 o 
   2   4  22      720.81     1218.28    374.85 o 
   4   4  22       72.86     1128.46    407.76 o 
   6   4  22      666.69     1639.11    441.82 o 
   8   4  22      163.62      878.89    424.68 o 
  10   4  22      308.75     1592.32    488.28 o 
  12   4  22      202.12     1152.51    583.60 o 
   1   5  22     2751.41     3389.49    597.51 o 
   3   5  22     6605.74     4808.16    641.40 o 
   5   5  22     1292.03     1948.17    435.91 o 
   7   5  22     1852.02     2143.43    493.71 o 
   9   5  22     2976.56     3382.05    683.70 o 
  11   5  22      869.62     1431.74    739.55 o 
   0   6  22    24296.61    28289.77   2127.96 o 
   2   6  22    20396.53    18753.86   1771.26 o 
   4   6  22    20796.66    18089.39   1091.81 o 
   6   6  22    10509.06    11174.53   1061.29 o 
   8   6  22     2538.53     3778.64    759.53 o 
  10   6  22    15573.11    17828.86   1460.95 o 
  12   6  22     4407.03     4121.90    859.61 o 
   1   7  22     7456.28     7794.48    864.48 o 
   3   7  22     6544.19     8335.40    891.24 o 
   5   7  22      274.50      327.58    417.37 o 
   7   7  22     8663.42     8693.74   1075.91 o 
   9   7  22     2298.48     3369.32    637.73 o 
  11   7  22        0.08     2317.67    703.99 o 
   0   8  22    99054.86    91732.52   4358.87 o 
   2   8  22    22040.55    22387.25   1418.41 o 
   4   8  22     1200.81     3052.67    591.26 o 
   6   8  22    20332.93    16960.76   1222.54 o 
   8   8  22      103.94     2354.32    559.68 o 
  10   8  22    12881.07    17169.99   1495.93 o 
   1   9  22     2742.42     2896.21    664.23 o 
   3   9  22    12136.55    11585.52    971.96 o 
   5   9  22    12976.88    12269.63   1242.24 o 
   7   9  22     1395.33     1806.91    585.31 o 
   9   9  22       70.78      860.63    606.63 o 
   0  10  22      671.03      832.01    725.00 o 
   2  10  22      391.26      732.57    406.25 o 
   4  10  22      440.86      296.15    517.62 o 
   6  10  22      243.16     1593.30    555.50 o 
   8  10  22      180.09      580.30    868.23 o 
  10  10  22      421.07     1992.19    736.17 o 
   1  11  22     2260.22     2771.34    801.57 o 
   3  11  22     1862.74     1774.05    533.70 o 
   5  11  22      462.14      360.13    567.73 o 
   7  11  22     1576.08     2593.01    661.28 o 
   9  11  22      412.03      608.87    706.87 o 
   0  12  22      464.32     1774.22    645.36 o 
   2  12  22     1742.31     1874.21    561.03 o 
   4  12  22       41.97      695.15    589.26 o 
   6  12  22     3031.60     3331.86    857.11 o 
   8  12  22      116.43     1061.21    859.07 o 
   1  13  22        0.30       19.03    463.72 o 
   3  13  22     1816.36     2413.71    692.56 o 
   5  13  22       21.69     1096.55    834.80 o 
   7  13  22        1.94     1651.97    722.78 o 
   0  14  22    82789.88    74693.22   3335.76 o 
   2  14  22     4251.87     3712.04    711.40 o 
   4  14  22     3581.30     5193.72    938.14 o 
   6  14  22    53399.77    43755.46   3398.28 o 
   1  15  22     5759.97     7522.29    887.66 o 
   3  15  22        8.79      856.23    638.75 o 
   5  15  22     3171.90     3524.06    861.26 o 
   0  16  22    25389.59    25903.66   2629.40 o 
   2  16  22        0.94      463.86    704.75 o 
   4  16  22      285.25      684.12    717.66 o 
   1  17  22        1.88      692.85    662.44 o 
   3  17  22      356.54     1603.86    760.72 o 
   1   1  23     4651.14     4558.41    608.68 o 
   3   1  23      415.71      932.00    410.80 o 
   5   1  23     5408.14     6496.31    680.78 o 
   7   1  23     1034.54     2216.36    541.32 o 
   9   1  23      148.72     1208.55    456.98 o 
  11   1  23      117.42     1778.15    686.68 o 
   0   2  23        7.30      686.76    499.19 o 
   2   2  23    46314.32    41577.23   1382.19 o 
   4   2  23    26687.85    29281.66   1342.51 o 
   6   2  23      276.07     1715.42    486.44 o 
   8   2  23    15824.42    16242.28   1240.66 o 
  10   2  23    23096.69    22759.77   1509.70 o 
  12   2  23      133.22     2780.33   1947.98 o 
   1   3  23       54.43      613.36    357.65 o 
   3   3  23      788.54      523.47    380.41 o 
   9   3  23       58.15     1411.03    464.09 o 
  11   3  23      757.43     1161.46    673.70 o 
   0   4  23     2460.62     4846.34    935.41 o 
   2   4  23     4298.66     3198.61    519.49 o 
   4   4  23      403.46      706.72    397.47 o 
   6   4  23       31.26     1076.95    488.12 o 
  10   4  23     1885.44     4367.37    711.64 o 
  12   4  23      992.13     2175.28    784.43 o 
   1   5  23     1521.03     2159.30    536.02 o 
   3   5  23    12863.77    13175.57    959.07 o 
   5   5  23      633.50      554.53    486.93 o 
   7   5  23     1122.24     2156.08    777.10 o 
   9   5  23     4611.17     5301.37    846.15 o 
  11   5  23     1048.30     1885.01    627.89 o 
   0   6  23     9932.96    13585.64   1537.37 o 
   2   6  23     4596.53     4078.19    686.67 o 
   4   6  23     5053.33     4237.46    595.83 o 
   6   6  23     8169.29     8863.63    890.16 o 
   8   6  23      825.48     1768.68    553.55 o 
  10   6  23     8319.27     7375.80   1171.83 o 
   1   7  23      935.10     1573.08    513.87 o 
   3   7  23    26238.13    23200.07   1426.36 o 
   5   7  23     5857.69     7905.42    845.42 o 
   7   7  23     1921.83     3680.51    719.52 o 
   9   7  23     1339.75     2313.82    693.43 o 
  11   7  23     7937.95     7858.78   1051.62 o 
   0   8  23     7506.59     6347.41   1429.26 o 
   2   8  23    13753.43    12973.69   1121.13 o 
   4   8  23    17748.19    17396.54   1337.43 o 
   6   8  23        6.58      367.68    464.77 o 
   8   8  23       47.66      828.15    467.32 o 
  10   8  23     8343.99     9590.21   1169.93 o 
   1   9  23     6073.29     5749.27    840.36 o 
   3   9  23    24608.88    22660.57   1328.53 o 
   5   9  23    20400.22    16835.77   1209.41 o 
   7   9  23     1876.18     3053.03    635.79 o 
   9   9  23     2810.20     3733.95    841.63 o 
   0  10  23      188.50        0.00    775.70 o 
   2  10  23     4396.59     4132.98    642.08 o 
   4  10  23     4309.00     4952.86    904.07 o 
   6  10  23       59.21      794.72    494.77 o 
   8  10  23     1665.82     2333.24    713.07 o 
  10  10  23     2585.71     3779.23    848.19 o 
   1  11  23      238.85      127.92    408.08 o 
   3  11  23        2.96     1176.90    567.76 o 
   5  11  23      158.51      802.13    609.03 o 
   7  11  23      821.13      797.31    803.09 o 
   9  11  23      512.88     1019.17    759.16 o 
   0  12  23    16165.98    18055.44   1855.99 o 
   2  12  23      734.29     2025.70    589.34 o 
   4  12  23      894.10     1429.33    723.52 o 
   6  12  23    17497.83    17931.46   1610.47 o 
   8  12  23      247.01      618.59    692.56 o 
   1  13  23      323.17      880.23    510.57 o 
   3  13  23     3642.07     2600.27    731.02 o 
   5  13  23      348.08       20.21    703.95 o 
   7  13  23        0.81      492.44    713.80 o 
   0  14  23    24343.76    25166.48   2287.06 o 
   2  14  23       72.07     1118.96    537.01 o 
   4  14  23      892.32      679.06    638.11 o 
   6  14  23     8870.56     8591.01   1254.20 o 
   1  15  23      867.06     2825.40    629.89 o 
   3  15  23      659.67     1490.88    703.18 o 
   5  15  23      195.35      743.51    710.55 o 
   0  16  23    12588.60    13404.79   2266.68 o 
   2  16  23      848.25     1552.39    738.02 o 
   4  16  23       91.33       73.56    623.27 o 
   0   0  24       14.81      615.49    967.65 o 
   2   0  24     2550.77     4796.85   1055.64 o 
   4   0  24     3397.48     2684.66    830.04 o 
   6   0  24     2287.30     3130.84    830.25 o 
   8   0  24     8096.31     9819.50   1483.93 o 
  10   0  24      371.33     2633.27   1208.76 o 
   1   1  24     2116.30     1961.54    501.82 o 
   3   1  24    27159.52    26014.02   1531.20 o 
   5   1  24      113.33      436.27    397.61 o 
   7   1  24      426.44     1242.28    471.59 o 
   9   1  24    61730.52    58677.64   2346.05 o 
  11   1  24      873.60     1691.91    708.17 o 
   0   2  24     5703.74     5875.93    883.20 o 
   2   2  24    11649.70    12165.74   1031.61 o 
   4   2  24     5872.53     6483.98    799.14 o 
   6   2  24     4016.74     5846.61    916.96 o 
   8   2  24     5449.29     5508.91    720.80 o 
  10   2  24     4600.75     4836.25    793.20 o 
   1   3  24      172.60      525.41    342.07 o 
   3   3  24     3073.17     3801.23    573.36 o 
   5   3  24       39.15      607.07    395.13 o 
   7   3  24      457.98     1535.45    501.21 o 
   9   3  24       87.35     1354.47    569.27 o 
  11   3  24      221.92     2107.82    893.33 o 
   0   4  24    29262.80    28931.16   2148.31 o 
   2   4  24     2384.99     2661.40    505.53 o 
   4   4  24      983.86     1166.43    432.95 o 
   6   4  24    16381.13    15893.91   1081.78 o 
   8   4  24     2320.06     3608.45    600.34 o 
  10   4  24      576.00     1704.13    632.81 o 
   1   5  24     2907.80     2644.97    835.26 o 
   3   5  24      516.63     1481.05    442.99 o 
   5   5  24     1779.09     3110.97    758.39 o 
   7   5  24     4459.55     5708.04    748.42 o 
   9   5  24     1550.05     3120.45    681.65 o 
  11   5  24     2187.71     3470.69    757.76 o 
   0   6  24        3.90      922.71    731.29 o 
   2   6  24     7615.94     6857.38    812.63 o 
   4   6  24     4670.48     4521.78    702.03 o 
   6   6  24     1592.67     2338.68    557.73 o 
   8   6  24      965.39     2484.27    574.93 o 
  10   6  24     2907.46     3840.27    791.49 o 
   1   7  24     6500.29     4680.36    716.29 o 
   3   7  24    41535.66    41355.36   1871.88 o 
   5   7  24     1356.27     2182.16    531.93 o 
   7   7  24    14988.36    17628.94   1360.61 o 
   9   7  24    37830.40    34846.77   1779.21 o 
   0   8  24     1683.45     1576.40    693.52 o 
   2   8  24       49.53      309.56    647.51 o 
   4   8  24      396.67      761.71    412.64 o 
   6   8  24     1239.67     1912.69    565.69 o 
   8   8  24       11.98      361.37    534.16 o 
  10   8  24       15.70     1476.06    660.04 o 
   1   9  24     2731.70     5665.67    836.50 o 
   3   9  24    25054.97    26953.54   1471.45 o 
   5   9  24     3563.63     4170.89    752.65 o 
   7   9  24       27.61     1462.81    529.96 o 
   9   9  24    23085.40    21705.07   2018.62 o 
   0  10  24     1118.50     1934.49    853.73 o 
   2  10  24    22115.43    19744.14   1284.21 o 
   4  10  24     8288.83     9761.37   1124.67 o 
   6  10  24     1421.96     2784.61    644.27 o 
   8  10  24     2206.03     2207.06    648.53 o 
   1  11  24      147.94      415.77    762.04 o 
   3  11  24      102.97     1361.35    606.20 o 
   5  11  24       86.30     1253.62    617.53 o 
   7  11  24      149.50     1252.64    561.41 o 
   0  12  24    32522.34    30442.89   2110.98 o 
   2  12  24     8775.60     7835.13    912.93 o 
   4  12  24     7904.39     7600.25   1350.43 o 
   6  12  24    20262.37    20782.29   1765.22 o 
   8  12  24     7786.08     8628.92   1285.43 o 
   1  13  24    12534.54    13618.97   1069.23 o 
   3  13  24      156.00      102.71    509.52 o 
   5  13  24    11438.80    10259.41   1720.43 o 
   7  13  24    10508.38     9586.01   1411.79 o 
   0  14  24      886.72     2054.16    753.98 o 
   2  14  24      722.59     2089.81    591.78 o 
   4  14  24       17.47      458.10    609.67 o 
   6  14  24       51.72        0.00    646.59 o 
   1  15  24    23382.43    25070.57   1474.21 o 
   3  15  24     6383.49     6326.54   1092.65 o 
   5  15  24     3998.04     4924.13    996.12 o 
   0  16  24      597.29     1465.19    854.70 o 
   2  16  24       10.11     1237.18    686.25 o 
   1   1  25      715.68     1823.64    529.00 o 
   3   1  25     3172.00     4714.35    765.49 o 
   5   1  25      483.29      830.90    475.00 o 
   9   1  25    12223.12    13007.39   1438.71 o 
  11   1  25      898.18     1761.40   1013.53 o 
   0   2  25     6007.26     5730.85   1072.17 o 
   2   2  25     1670.48     3184.91    646.80 o 
   4   2  25     1280.08     1686.83    460.79 o 
   6   2  25     2367.37     4500.55    812.69 o 
   8   2  25     2300.70     3254.71    622.43 o 
  10   2  25       20.44     1986.12    577.47 o 
   1   3  25        9.65      767.67    348.69 o 
   3   3  25     2031.82     2289.04    575.34 o 
   5   3  25      647.60     1162.95    523.63 o 
   7   3  25     1182.62     3076.46    617.95 o 
   9   3  25     4016.54     7018.35   1111.39 o 
  11   3  25      134.05      589.92    626.60 o 
   0   4  25     3388.06     4854.45    817.49 o 
   2   4  25      577.99     1382.70    432.54 o 
   4   4  25      928.56     1629.33    486.97 o 
   6   4  25     3576.96     4345.68    884.71 o 
   8   4  25       10.39     1388.51    536.67 o 
  10   4  25      581.00      399.10    580.00 o 
   1   5  25    20505.48    18065.13   1101.10 o 
   3   5  25      152.79      945.63    407.07 o 
   5   5  25    12393.59    12202.31   1018.93 o 
   7   5  25    22849.45    21337.39   1306.32 o 
   9   5  25     1652.11     1477.68    625.40 o 
  11   5  25     7411.14    10202.94   1360.36 o 
   0   6  25      295.07     1303.42    742.34 o 
   2   6  25     5165.71     4278.72    644.32 o 
   4   6  25     6465.85     6648.46    731.06 o 
   6   6  25      974.10     1338.95    595.49 o 
   8   6  25     1295.75     2085.16    561.15 o 
  10   6  25     4736.26     5786.23    884.75 o 
   1   7  25      944.75     1685.88    571.40 o 
   3   7  25      998.62     1270.25    448.37 o 
   5   7  25     3489.10     3858.72    640.27 o 
   7   7  25     2285.87     2478.68    657.15 o 
   9   7  25     1119.57     2018.65    603.36 o 
   0   8  25     2452.94     3443.71    948.50 o 
   2   8  25    21097.11    18572.11   1338.18 o 
   4   8  25    29654.25    28121.74   1512.36 o 
   6   8  25     6189.31     4924.02    728.60 o 
   8   8  25     3973.37     3861.42    774.74 o 
  10   8  25    14897.39    14100.35   1443.18 o 
   1   9  25     9712.00    11225.06   1113.67 o 
   3   9  25    45020.92    41342.82   1816.17 o 
   5   9  25    16238.46    14196.80   1311.49 o 
   7   9  25      969.19     2446.01    674.82 o 
   9   9  25    30545.78    32002.85   2226.55 o 
   0  10  25     1675.13     2336.35    889.50 o 
   2  10  25      179.58      473.74    460.25 o 
   4  10  25       31.13      834.93    550.09 o 
   6  10  25      366.06      840.84    529.91 o 
   8  10  25       78.82      489.39    565.95 o 
   1  11  25     1804.46     1849.86    558.87 o 
   3  11  25     2072.54     3619.52    789.35 o 
   5  11  25     2681.50     2609.38    746.85 o 
   7  11  25     1995.88     2766.67    666.87 o 
   0  12  25      985.11     2913.23    813.73 o 
   2  12  25     2238.58     3355.27    937.05 o 
   4  12  25      291.35     1156.91    624.83 o 
   6  12  25      475.69     1576.06    577.92 o 
   1  13  25    21723.82    23569.93   1928.67 o 
   3  13  25      242.61     1236.42    663.10 o 
   5  13  25    12703.26    11389.87   1336.31 o 
   0  14  25     3303.22     3769.99    944.60 o 
   2  14  25     2466.09     2503.37    651.72 o 
   4  14  25     2013.37     1569.16    762.46 o 
   1  15  25        7.72     1379.02    565.30 o 
   3  15  25       36.95      645.25    648.16 o 
   0   0  26    26371.41    23102.94   3067.91 o 
   2   0  26     1282.63     1270.04    660.42 o 
   4   0  26    17590.84    15435.80   1716.14 o 
   6   0  26    33459.08    32111.67   3621.53 o 
   8   0  26      446.73     2610.39    964.64 o 
  10   0  26      263.19     5050.79   1487.95 o 
   1   1  26      804.37      532.20    450.67 o 
   3   1  26      735.44     1190.64    507.25 o 
   5   1  26       44.43      989.00    553.88 o 
   7   1  26      695.99     1442.70    868.38 o 
   9   1  26      963.69     2132.55    739.44 o 
  11   1  26        3.58     1689.35   1048.97 o 
   0   2  26    16508.36    15929.57   1775.80 o 
   2   2  26        6.91     1052.29    623.70 o 
   4   2  26     1944.62     2197.90    585.85 o 
   6   2  26    10109.94    15307.94   1909.91 o 
   8   2  26       20.14     1850.66    722.12 o 
  10   2  26       62.12     1996.51    726.80 o 
   1   3  26     7515.22     7408.65    891.32 o 
   3   3  26      166.80      233.25    430.15 o 
   5   3  26     7248.29     8172.47    943.44 o 
   7   3  26    14118.23    16661.35   1355.01 o 
   9   3  26     5915.90     6910.83    954.78 o 
   0   4  26     1430.71     1395.86    587.94 o 
   2   4  26      290.44      724.92    450.73 o 
   4   4  26      632.68      474.12    455.80 o 
   6   4  26      486.08      817.38    611.79 o 
   8   4  26      350.56     1494.97    564.81 o 
  10   4  26       39.84     1440.81    632.38 o 
   1   5  26    31882.01    25087.95   1314.43 o 
   3   5  26     2609.57     2874.06    517.62 o 
   5   5  26    22463.58    20117.73   1283.66 o 
   7   5  26    21922.15    24490.00   1745.10 o 
   9   5  26     1623.31     1004.60    735.75 o 
   0   6  26    47681.43    45772.90   2679.67 o 
   2   6  26      145.75      887.70    424.16 o 
   4   6  26      304.43      808.65    470.78 o 
   6   6  26    27007.04    24436.74   1465.29 o 
   8   6  26     1341.02     2123.93    763.18 o 
  10   6  26       17.28     1944.57    768.60 o 
   1   7  26        1.80      664.86    443.09 o 
   3   7  26     1588.79     2224.58    526.01 o 
   5   7  26      363.54     1486.99    518.23 o 
   7   7  26      147.68     1003.43    536.54 o 
   9   7  26      798.62     1173.82    691.00 o 
   0   8  26     1634.40     3089.78    919.78 o 
   2   8  26    21515.27    17089.54   1288.22 o 
   4   8  26    15739.31    16456.83   1207.33 o 
   6   8  26     1099.59     1777.65    589.69 o 
   8   8  26     9798.65    10132.00   1100.23 o 
   1   9  26     4820.64     5939.33    911.67 o 
   3   9  26     8374.70     9151.94    941.98 o 
   5   9  26     6382.48     6679.40    869.96 o 
   7   9  26      631.39     1591.06    606.32 o 
   9   9  26     7913.94     9098.88   1309.30 o 
   0  10  26     1255.05      960.84    787.41 o 
   2  10  26     2068.71     3014.03    604.53 o 
   4  10  26     3977.11     5313.90    926.48 o 
   6  10  26       76.00      793.15    504.63 o 
   8  10  26     2783.27     3654.68    945.45 o 
   1  11  26     3904.84     3182.61    661.70 o 
   3  11  26      955.15     2174.82    624.10 o 
   5  11  26     1861.81     1852.25    723.55 o 
   7  11  26     8566.14     7580.83    952.02 o 
   0  12  26     5198.15     8234.89   1145.31 o 
   2  12  26      249.21     1096.70    519.12 o 
   4  12  26      548.81     1501.17    694.49 o 
   6  12  26     1464.31     2433.19    680.39 o 
   1  13  26    17113.63    16343.81   1171.72 o 
   3  13  26     2160.57     1827.83    730.78 o 
   5  13  26     6359.90     8158.25   1208.95 o 
   0  14  26    31442.95    28998.19   2189.77 o 
   2  14  26     2046.20     1848.83    604.56 o 
   4  14  26      548.76     1424.10    757.94 o 
   1  15  26      235.15     1998.14    640.21 o 
   1   1  27      426.23     1841.78    623.24 o 
   3   1  27     1054.63     2164.55    561.88 o 
   5   1  27      156.00      919.92    521.86 o 
   7   1  27     1529.25     3125.40    838.16 o 
   9   1  27      134.45     1679.41    714.04 o 
   0   2  27    25673.20    22805.50   2141.73 o 
   2   2  27       10.06     1184.90    485.36 o 
   4   2  27     8522.68     7979.99    930.41 o 
   6   2  27    12914.93    16397.09   1565.65 o 
   8   2  27       65.12     1610.59    671.64 o 
  10   2  27       54.67      718.87    701.08 o 
   1   3  27      456.87     1318.57    610.42 o 
   3   3  27       30.33      285.84    463.05 o 
   5   3  27      555.72     1690.71    660.29 o 
   7   3  27      324.60     1549.56    737.47 o 
   9   3  27       62.50     1715.15   1319.39 o 
   0   4  27    12204.81    15893.51   2546.02 o 
   2   4  27     1173.18     2936.70    753.33 o 
   4   4  27     2479.84     2352.35    602.43 o 
   6   4  27     6671.92     9290.65   1166.59 o 
   8   4  27     1519.96     3974.11    754.76 o 
  10   4  27      512.51     2404.78    737.71 o 
   1   5  27        2.89      507.63    398.62 o 
   3   5  27      432.01      723.98    469.53 o 
   5   5  27      492.64     1217.57    705.50 o 
   7   5  27      298.43      383.79    749.17 o 
   9   5  27        6.68     1346.40    648.78 o 
   0   6  27    27154.74    25632.21   2173.76 o 
   2   6  27      473.15      674.76    428.97 o 
   4   6  27      171.89      839.15    429.32 o 
   6   6  27    16781.69    15489.16   1404.74 o 
   8   6  27     1476.12     2408.02    814.13 o 
   1   7  27      768.94     1576.63    519.41 o 
   3   7  27     2365.96     3576.87    598.66 o 
   5   7  27     1671.59     1325.33    533.27 o 
   7   7  27      177.28     1009.23    521.67 o 
   9   7  27     2224.29     3977.62    953.66 o 
   0   8  27      234.64     1304.89    764.60 o 
   2   8  27     3920.09     4166.77    745.68 o 
   4   8  27     7996.10     9101.58    922.01 o 
   6   8  27       90.28      496.02    482.03 o 
   8   8  27      761.12     1864.45    622.29 o 
   1   9  27        0.58      613.42    518.28 o 
   3   9  27     2957.61     2905.33    631.29 o 
   5   9  27       55.94      826.10    510.61 o 
   7   9  27      225.31     1099.56    572.86 o 
   0  10  27     1389.56     2794.85   1104.07 o 
   2  10  27     7989.38     9912.29   1207.71 o 
   4  10  27     9888.99     9638.33   1142.83 o 
   6  10  27       24.34     1119.77    582.47 o 
   1  11  27     1735.56     2021.57    585.07 o 
   3  11  27       17.94      938.90    574.14 o 
   5  11  27      820.51     2171.06    597.61 o 
   7  11  27     1764.06     2607.35    741.70 o 
   0  12  27     7029.49     6575.75   1166.67 o 
   2  12  27       77.80     1102.62    552.33 o 
   4  12  27      710.84        0.00    567.78 o 
   6  12  27     6559.31     6962.64    970.50 o 
   1  13  27     1635.44     1637.34    550.51 o 
   3  13  27     2103.74     2353.95    748.37 o 
   0  14  27    15760.51    13320.46   1745.03 o 
   2  14  27      177.91     1466.46    638.70 o 
   0   0  28      348.52     1383.26   1018.41 o 
   2   0  28       78.15      815.18    722.90 o 
   4   0  28       71.40     1102.61    760.49 o 
   6   0  28       40.56     1191.02    958.13 o 
   8   0  28      230.38     1136.97   2220.83 o 
  10   0  28      119.45     1284.91   1196.07 o 
   1   1  28    17614.95    15886.51   1303.25 o 
   3   1  28     3594.29     3811.45    687.06 o 
   5   1  28    23177.62    24774.05   1600.39 o 
   7   1  28    13093.35    14941.40   1671.69 o 
   9   1  28        3.52     1516.42    724.69 o 
   0   2  28     6516.12     8923.08   1433.44 o 
   2   2  28      736.41     1411.91    577.90 o 
   4   2  28     3387.17     3003.49    673.64 o 
   6   2  28    11755.81    10932.48   1321.50 o 
   8   2  28      305.25     1607.96    699.39 o 
  10   2  28      218.36     1044.28    745.29 o 
   1   3  28      182.80     1431.91    531.83 o 
   3   3  28       61.53      130.27    533.89 o 
   5   3  28      390.54     1893.00    697.98 o 
   7   3  28       42.45     1932.86    853.41 o 
   9   3  28      157.31     1050.13    834.46 o 
   0   4  28   160531.83   150160.06   6757.00 o 
   2   4  28     6073.03     8152.75    965.38 o 
   4   4  28    19862.45    17553.79   1613.05 o 
   6   4  28    81303.50    64237.59   3065.44 o 
   8   4  28    13296.33    15288.31   1689.68 o 
   1   5  28     4953.48     6412.72    961.44 o 
   3   5  28      142.73      828.61    573.65 o 
   5   5  28     1402.54     1655.21    868.72 o 
   7   5  28     5412.63     5435.20    983.67 o 
   9   5  28       54.31     1990.16    827.29 o 
   0   6  28     8311.90     7986.54   1341.42 o 
   2   6  28      241.72     1507.93    575.08 o 
   4   6  28     1503.46     1950.45    596.98 o 
   6   6  28      664.56     1744.96    645.16 o 
   8   6  28     1189.01     1182.79    856.61 o 
   1   7  28     9309.21     7986.87    938.47 o 
   3   7  28     8103.14     9776.00    930.63 o 
   5   7  28      992.77     1144.86    513.51 o 
   7   7  28    12804.24    13281.92   1423.38 o 
   0   8  28      651.84     1236.80    804.13 o 
   2   8  28      650.95     1299.51    563.44 o 
   4   8  28      119.64     1020.22    488.12 o 
   6   8  28      170.63      356.04    516.16 o 
   8   8  28      117.04     1043.64    580.48 o 
   1   9  28     1576.16     1151.78    550.21 o 
   3   9  28     5348.78     6172.14    970.30 o 
   5   9  28      228.04     1168.81    566.18 o 
   7   9  28      903.38     1261.51    663.51 o 
   0  10  28     3197.83     2701.55   1408.64 o 
   2  10  28     9687.78     9530.95    989.29 o 
   4  10  28     4005.17     4117.45    700.00 o 
   6  10  28     2844.86     2124.45    675.73 o 
   1  11  28       19.36     1089.24    545.17 o 
   3  11  28        8.11       14.52    602.10 o 
   5  11  28        1.91     1075.93    536.93 o 
   0  12  28    27505.12    23059.23   3016.75 o 
   2  12  28       50.92      235.10    562.75 o 
   4  12  28        0.31      643.20    611.52 o 
   1  13  28      261.81     1559.31    530.16 o 
   3  13  28     2456.78     3237.25   1034.00 o 
   1   1  29     4209.50     5332.37    810.77 o 
   3   1  29      110.53     1297.64    490.91 o 
   5   1  29     8379.61     8390.77   1003.32 o 
   7   1  29     2736.08     3666.27    928.39 o 
   9   1  29      825.24     2423.35   1388.77 o 
   0   2  29      188.99      703.35    704.89 o 
   2   2  29     1264.52     2647.58    644.76 o 
   4   2  29       98.58     1127.20    556.36 o 
   6   2  29        3.54     1620.35    727.05 o 
   8   2  29       37.82     1714.97    708.55 o 
   1   3  29     7745.29     9555.08   1066.14 o 
   3   3  29     1858.49     2314.70    656.91 o 
   5   3  29     7837.10     6429.61   1062.56 o 
   7   3  29     5170.10     7248.43   1164.10 o 
   9   3  29      281.66     1200.19    832.01 o 
   2   4  29        4.45     1076.25    496.17 o 
   4   4  29     1221.22     2016.34    644.90 o 
   6   4  29      141.00     2031.80    779.98 o 
   8   4  29      310.80     1910.95    933.75 o 
   1   5  29    29401.52    26110.70   1640.35 o 
   3   5  29        9.24      514.47    618.21 o 
   5   5  29     9508.75     7820.18   1551.41 o 
   7   5  29    25455.93    24962.40   2103.61 o 
   0   6  29      918.63     3487.88    993.60 o 
   2   6  29       96.33      173.15    515.30 o 
   4   6  29       18.12     1363.27    669.07 o 
   6   6  29        0.33      928.98    583.52 o 
   8   6  29      105.45        0.00    930.97 o 
   1   7  29     1014.88     1428.95    739.73 o 
   3   7  29     3071.36     3497.35    764.47 o 
   5   7  29     1716.88     1580.59    608.26 o 
   7   7  29      207.23     1564.72    738.87 o 
   0   8  29      526.85        0.00    691.63 o 
   2   8  29       52.17      230.21    443.94 o 
   4   8  29        9.05      899.27    472.46 o 
   6   8  29      999.99     1684.79    877.43 o 
   1   9  29      450.64     1025.26    543.56 o 
   3   9  29     6834.80     5855.99    792.28 o 
   5   9  29      335.30      983.37    532.98 o 
   0  10  29      129.60      382.92   1351.53 o 
   2  10  29     1469.04     1912.85    597.74 o 
   4  10  29     5538.05     4437.22    741.93 o 
   6  10  29      333.85      827.30    593.04 o 
   1  11  29     1096.18     1595.44    594.45 o 
   3  11  29     4119.86     4072.50    835.72 o 
   5  11  29     3973.00     4066.00    765.06 o 
   0  12  29        1.30      428.44    657.92 o 
   2  12  29     2482.01     1831.10    798.17 o 
   1  13  29     2416.42     3734.33    773.97 o 
   0   0  30    14128.56    14219.64   2598.37 o 
   2   0  30      839.61        0.00    625.60 o 
   4   0  30     3084.02     3144.44   1032.68 o 
   6   0  30     8230.55    12877.62   2833.14 o 
   8   0  30      917.14     1627.65    854.39 o 
   1   1  30      131.64      803.98    553.78 o 
   3   1  30        7.66       79.28    488.21 o 
   5   1  30      824.83     2457.78    607.01 o 
   7   1  30       22.73      996.54    683.00 o 
   0   2  30     4478.81     6143.86   1200.99 o 
   2   2  30     4195.26     3911.34    757.54 o 
   4   2  30     3085.34     3831.80    734.69 o 
   6   2  30     3711.15     6182.26   1039.56 o 
   8   2  30     1612.54     2474.79    882.07 o 
   1   3  30    40666.82    40089.37   2136.60 o 
   3   3  30     1584.78     1299.77    568.20 o 
   5   3  30    24065.57    22250.35   1909.10 o 
   7   3  30    49037.36    39078.39   2603.62 o 
   0   4  30     3799.92     5735.84   1295.48 o 
   2   4  30      766.32     1784.18    578.71 o 
   4   4  30      933.40     2179.09    653.89 o 
   6   4  30     1493.27     3945.35    954.73 o 
   8   4  30     1313.65     2117.15    827.89 o 
   1   5  30    39640.43    35509.39   1949.15 o 
   3   5  30        1.57     1061.60    575.61 o 
   5   5  30    13357.59    12890.96   1901.26 o 
   7   5  30    40602.33    40838.53   3190.24 o 
   0   6  30    17512.80    18502.03   2972.73 o 
   2   6  30       76.26      243.32    617.90 o 
   4   6  30     1129.91     1172.75    854.69 o 
   6   6  30     5545.69     6458.98   1164.90 o 
   1   7  30      274.57     1725.76    662.52 o 
   3   7  30       34.13     1419.93    607.29 o 
   5   7  30      420.57      503.05    615.51 o 
   7   7  30       54.93      759.74    712.01 o 
   0   8  30     7814.87     6403.59   1305.58 o 
   2   8  30      104.43     1001.89    550.77 o 
   4   8  30        9.46     1011.85    860.44 o 
   6   8  30     3450.07     2678.02    823.12 o 
   1   9  30     1014.99     1291.84    611.40 o 
   3   9  30     2975.55     3791.15    797.90 o 
   5   9  30     1396.34     1640.11    702.75 o 
   0  10  30     1910.10     1837.61   1781.42 o 
   2  10  30     3221.43     4481.65    755.68 o 
   4  10  30     8565.03     8068.59    995.15 o 
   1  11  30     2212.56     2427.89    705.09 o 
   3  11  30     7021.55     7408.93   1019.61 o 
   0  12  30     1831.83     1984.42   1218.28 o 
   1   1  31      143.39        0.00    563.25 o 
   3   1  31      980.06     2167.75    671.53 o 
   5   1  31      102.95      959.61    569.76 o 
   7   1  31      383.15     1245.31    776.27 o 
   0   2  31    11338.60    13034.45   2027.30 o 
   2   2  31      152.61     1729.24    562.85 o 
   4   2  31      211.07     1750.93    581.96 o 
   6   2  31     8368.42     9674.75   1324.13 o 
   8   2  31      580.60     1910.20    902.54 o 
   1   3  31       72.74      809.65    502.76 o 
   3   3  31     3346.65     4385.84    771.35 o 
   5   3  31     1612.20     2382.92    777.41 o 
   7   3  31      299.35     2358.44   1052.42 o 
   0   4  31     2673.11     4510.38   1107.13 o 
   2   4  31      923.00     2698.76    731.31 o 
   4   4  31     1072.96     1403.27    623.38 o 
   6   4  31      134.70     3203.19    726.81 o 
   1   5  31      489.19     1568.44    683.80 o 
   3   5  31     3318.60     4302.87    853.40 o 
   5   5  31     1791.31     2068.84    931.88 o 
   7   5  31      738.35     1630.81    796.73 o 
   0   6  31     7948.08     8466.61   1486.95 o 
   2   6  31     1664.64     2108.66    797.86 o 
   4   6  31     4766.22     7190.35   3464.49 o 
   6   6  31     2270.74     3087.84   1393.35 o 
   1   7  31     1862.65     1780.86    734.20 o 
   3   7  31     1064.80     2690.00    808.37 o 
   5   7  31     2077.30     3679.03   1051.86 o 
   0   8  31    13213.23    11250.07   2442.91 o 
   2   8  31      206.30     1063.35    659.51 o 
   4   8  31      656.25      968.52    588.63 o 
   1   9  31      144.15       12.48    474.55 o 
   3   9  31     7105.98     7140.09   1024.08 o 
   0  10  31     9397.51     9065.58   1651.92 o 
   2  10  31     1127.47     1258.78    547.21 o 
   1  11  31     6979.65     6233.15    987.72 o 
   0   0  32      274.78      558.38   1002.54 o 
   2   0  32      874.68       16.24    727.62 o 
   4   0  32      191.16     1715.04    889.85 o 
   6   0  32       95.88     1265.87   1510.16 o 
   1   1  32      573.78     1302.96    615.45 o 
   3   1  32     1192.27     1051.54    608.14 o 
   5   1  32      626.67     2273.95    734.68 o 
   7   1  32      189.28     2048.26    856.26 o 
   0   2  32     6879.34     8625.53   1625.56 o 
   2   2  32     2560.37     4036.30   1047.28 o 
   4   2  32     1614.32     4005.74    804.18 o 
   6   2  32     3369.35     5472.58   1051.84 o 
   1   3  32      402.37      326.25    676.82 o 
   3   3  32     2094.41     3993.40    801.65 o 
   5   3  32       65.77     3069.53    893.36 o 
   7   3  32      167.09     1826.98    862.85 o 
   0   4  32   101050.16    91697.79   6810.01 o 
   2   4  32     1371.62     2350.86    666.61 o 
   4   4  32      556.52     1547.29    636.12 o 
   6   4  32    52422.62    50080.02   2648.76 o 
   1   5  32     2137.97     2559.74    729.48 o 
   3   5  32     3385.25     2890.71    717.84 o 
   5   5  32     1638.90     2111.65    830.96 o 
   0   6  32     1642.82     1133.70    814.80 o 
   2   6  32     1561.17     1755.33    638.52 o 
   4   6  32     4093.37     6159.51   1396.16 o 
   1   7  32     1639.21     1488.25    610.41 o 
   3   7  32      107.11      737.29    658.70 o 
   5   7  32       29.93     1778.83    773.06 o 
   0   8  32      829.46     1758.00    937.16 o 
   2   8  32      667.49     1922.50    788.85 o 
   4   8  32      312.04      184.78    699.29 o 
   1   9  32     7761.42     5930.25   1094.50 o 
   3   9  32    16515.40    15620.67   1696.60 o 
   0  10  32     6449.61     7012.52   2528.57 o 
   1   1  33     1180.97     1977.37    657.46 o 
   3   1  33     5774.70     5652.59    973.63 o 
   5   1  33     2700.64     2659.28    744.73 o 
   0   2  33     1722.11     3016.55   1056.87 o 
   2   2  33     7864.05     7642.65   1037.45 o 
   4   2  33     5867.73     6846.83   1201.14 o 
   6   2  33       35.51     2708.92    839.73 o 
   1   3  33     6024.69     5798.39    943.70 o 
   3   3  33      201.99      885.10    582.42 o 
   5   3  33     1953.63     1953.78    828.81 o 
   0   4  33     8624.13    10162.50   1688.72 o 
   2   4  33     3042.70     3135.89    798.96 o 
   4   4  33     8758.97     8523.18   1086.90 o 
   1   5  33     2172.45     2438.46    721.50 o 
   3   5  33     5048.20     6301.54    947.76 o 
   5   5  33      208.55     1173.98    811.18 o 
   0   6  33      827.35     2158.52    904.94 o 
   2   6  33      393.62     1208.52    642.10 o 
   4   6  33      253.06     2276.92    901.21 o 
   1   7  33     3058.32     3321.34    808.04 o 
   3   7  33     3230.18     3671.35   1192.09 o 
   0   8  33     1393.17      964.51    945.39 o 
   2   8  33      387.10     1547.11    740.14 o 
   0   0  34     1188.12     4149.77   1687.83 o 
   2   0  34      480.41     1358.09   1067.58 o 
   4   0  34     1701.42     1853.78   1706.86 o 
   1   1  34      771.39     1132.34    643.32 o 
   3   1  34      619.17     1488.91    672.43 o 
   5   1  34      337.20     2405.22   1209.09 o 
   0   2  34      212.43     1473.28    956.26 o 
   2   2  34    10672.09     9849.64   1192.41 o 
   4   2  34     8208.32    10748.78   1276.95 o 
   1   3  34     2641.00     4047.22    845.54 o 
   3   3  34    32604.35    27463.96   1879.55 o 
   0   4  34     6415.17     7420.24   1483.78 o 
   2   4  34      416.61      846.11    793.59 o 
   4   4  34      100.19     2325.14    851.64 o 
   1   5  34     6641.79     6166.82   1064.68 o 
   3   5  34    13982.14    12431.17   1293.82 o 
   0   6  34     1839.31      659.82   1281.73 o 
   2   6  34        0.36     1444.09    666.98 o 
   1   7  34       19.22      614.19    570.53 o 
   1   1  35      386.05     1878.21    734.57 o 
   3   1  35     8922.62     8283.63   1081.21 o 
   0   2  35      282.55     1331.35    933.11 o 
   2   2  35    10825.22     9115.87   1191.90 o 
   1   3  35     2114.99     3152.65    795.94 o 
   3   3  35     8617.45    12618.12   1369.46 o 
   0   4  35     1781.08     2966.59   1050.89 o 
   2   4  35      889.17     1279.12    872.81 o 
                                                 
